# Supplementary material for: Gene Expression Analysis of Aggressive Clinical T1 Stage Clear Cell Renal Cell Carcinoma for Identifying Potential Diagnostic and Prognostic Biomarkers
Source: Cancers (Basel). 2020 Jan 16;12(1):222. doi: 10.3390/cancers12010222 (PMC7017065; doi:10.3390/cancers12010222)
Supplement: Supplementary file 1 [file cancers-12-00222-s001.zip]

Archive with 2 entries (2 files):
- cancers-689725-supplementary materials.pdf
- Supplementary data file.xlsx
