# Supplementary material for: Gene Expression Analysis of Aggressive Clinical T1 Stage Clear Cell Renal Cell Carcinoma for Identifying Potential Diagnostic and Prognostic Biomarkers
Source: Cancers (Basel). 2020 Jan 16;12(1):222. doi: 10.3390/cancers12010222 (PMC7017065; doi:10.3390/cancers12010222)
Supplement: Supplementary file 1 [file cancers-12-00222-s001.zip › Supplementary data file.xlsx]

## Sheet: data3_fc2 & raw.p
Gene_ID	Transcript_ID	Gene_Symbol	pt1-5_Read_Count	pt1-2_Read_Count	pt0-4_Read_Count	pt1-3_Read_Count	pt1-6_Read_Count	pt1-7_Read_Count	pt0-5_Read_Count	pt1-8_Read_Count	pt0-6_Read_Count	pt1-9_Read_Count	pt1-10_Read_Count	pt0-7_Read_Count	pt0-8_Read_Count	pt0-9_Read_Count	pt1-11_Read_Count	pt1-1_Read_Count	pt0-10_Read_Count	pt1-4_Read_Count	pt0-1_Read_Count	pt0-2_Read_Count	pt0-11_Read_Count	pt0-3_Read_Count	pt0-12_Read_Count	pt1-12_Read_Count	pt1-5_FPKM	pt1-2_FPKM	pt0-4_FPKM	pt1-3_FPKM	pt1-6_FPKM	pt1-7_FPKM	pt0-5_FPKM	pt1-8_FPKM	pt0-6_FPKM	pt1-9_FPKM	pt1-10_FPKM	pt0-7_FPKM	pt0-8_FPKM	pt0-9_FPKM	pt1-11_FPKM	pt1-1_FPKM	pt0-10_FPKM	pt1-4_FPKM	pt0-1_FPKM	pt0-2_FPKM	pt0-11_FPKM	pt0-3_FPKM	pt0-12_FPKM
240	NM_000698,NM_001256153,NM_001256154,NM_001320861,NM_001320862	ALOX5	4020	1518	1223	5255	5491	1034	1003	8224	1034	2311	5863	1115	3760	976	2408	11824	888	2768	6140	916	1419	2968	1265	1873	24.7604	10.46	9.53357	35.7342	33.7596	8.62161	7.52037	51.6913	7.09982	18.6641	36.8396	8.00454	35.6426	8.18265	17.3075	70.5813	6.52036	21.8348	48.6143	7.47453	9.73804	16.4059	8.49941
272	NM_000480,NM_001025389,NM_001025390,NM_001172430,NM_001172431	AMPD3	3560	2175	901	3144	2955	1259	826	8483	1487	3901	1607	1387	2580	740	2377	5319	1043	2329	3315	1935	2858	2729	1521	6385	12.6715	8.4581	4.0811	12.0204	10.2124	6.26781	3.60269	30.7976	5.95149	18.2605	5.69284	5.80285	13.9325	3.63429	9.51803	18.022	4.34918	10.768	14.8517	8.95082	11.4619	8.89994	5.82418
316	NM_001159	AOX1	2178	2549	4875	1518	4808	108	36032	3230	71403	9570	4307	8262	1478	24130	2088	3246	9144	15726	1815	5971	23481	14436	18817	3248	6.86999	8.86218	19.8056	5.24203	14.9085	0.470201	140.821	10.2479	254.663	40.0046	13.5803	30.3944	7.1885	105.524	7.51744	9.76911	34.5253	64.1599	7.27657	24.8013	83.7587	41.5078	64.5265
358	NM_001329872,NM_198098	AQP1	3593	189	5449	2109	7345	434	3285	207	4839	3757	840	5344	1359	4080	1569	592	4929	1628	6034	2409	8964	13349	11198	91	19.1853	1.11118	37.6598	12.6104	38.5572	3.2161	22.7764	1.11851	30.0057	26.6859	4.51353	33.6246	11.8029	30.2013	9.65221	3.0139	31.5876	11.9068	41.1309	17.1838	54.3514	65.9047	65.3457
478	NM_001256213,NM_001256214,NM_152296	ATP1A3	125	516	74	116	583	129	39	107	207	46	1014	63	528	14	218	844	110	59	353	77	76	4	79	357	0.533731	2.43205	0.404979	0.542905	2.45222	0.769372	0.206549	0.457417	1.00027	0.255628	4.33695	0.307391	3.48358	0.077665	1.06093	3.44165	0.560339	0.32599	1.91348	0.428722	0.365937	0.012082	0.363925
629	NM_001710	CFB	3493	3201	4439	27404	8836	28635	14709	15300	8928	7717	13885	2642	7347	4138	3946	24332	3730	9276	6797	9196	4963	9615	5895	13488	20.6847	20.9013	33.8646	177.801	51.4525	234.789	107.944	91.1598	59.7924	60.5742	82.214	18.2514	67.1189	33.9779	26.6761	137.528	26.441	71.0656	51.1875	71.7289	33.2427	51.9105	37.9607
656	NM_001720	BMP8B	286	44	62	475	815	1338	111	147	224	983	560	285	92	256	31	525	171	164	148	186	149	157	271	47	0.920738	0.155635	0.255977	1.67749	2.58256	5.97616	0.440007	0.475715	0.813977	4.20193	1.80581	1.06965	0.453787	1.14182	0.111117	1.61482	0.659646	0.680752	0.605294	0.787949	0.541459	0.461724	0.949053
699	NM_001278616,NM_001278617,NM_004336	BUB1	110	3279	68	358	434	713	497	342	417	182	1603	185	784	103	1334	1066	136	648	297	524	476	125	176	2516	0.466557	15.4686	0.371837	1.67778	1.82531	4.22013	2.63231	1.47066	2.01706	1.02834	6.85549	0.920723	5.17504	0.60741	6.51311	4.35142	0.693414	3.58146	1.61343	2.94951	2.30065	0.485044	0.81534
715	NM_001733	C1R	4220	16733	2420	21642	3790	17773	13310	18901	3537	3327	11551	5604	7337	2546	1994	29078	1120	13626	6730	5570	933	9095	2635	11817	28.9752	126.674	21.3965	162.787	25.5795	168.94	113.244	130.557	27.4619	30.2718	79.2865	44.8781	77.7093	24.2374	15.6229	190.536	9.19924	121.027	58.75	50.3645	7.24407	56.928	19.6641
716	NM_001346850,NM_001734,NM_201442	C1S	8693	18580	5386	38549	16791	29356	32695	28029	8252	13255	39656	17565	22904	4285	9609	104823	3864	47124	16251	25046	4395	22672	8025	68842	48.5254	114.673	38.6481	235.565	93.0277	227.015	225.546	158.16	52.0368	97.3882	221.715	115.111	197.611	33.086	61.1507	558.638	25.8285	340.619	116.027	184.361	27.5468	116.047	48.8856
717	NM_000063,NM_001145903,NM_001178063,NM_001282457,NM_001282458,NM_001282459	C2	1944	6448	3082	17961	811	7952	3593	3707	1660	556	5165	777	7770	388	3826	25750	174	4546	3075	2815	3110	2765	728	24291	10.7801	43.1935	24.2092	113.078	4.30499	68.036	26.8412	23.1779	11.7973	4.43551	29.1853	6.03057	74.6018	3.49701	25.0312	144.481	1.32019	36.7161	23.5877	23.2604	21.0122	14.8716	4.5321
891	NM_031966	CCNB1	311	1432	139	86	444	839	654	137	557	152	546	258	283	138	2739	887	260	270	280	325	591	224	200	2758	2.22886	11.3303	1.2848	0.676136	3.13382	8.33762	5.81805	0.983472	4.5185	1.44171	3.91519	2.15396	3.12349	1.36519	22.4464	6.07299	2.23265	2.49882	2.54971	3.07122	4.79135	1.45985	1.55804
899	NM_001323538,NM_001761	CCNF	424	634	71	180	155	312	168	299	181	228	1167	181	177	169	373	867	92	125	237	114	219	343	318	549	1.53565	2.58219	0.335515	0.715475	0.558008	1.59654	0.755542	1.10932	0.747197	1.09643	4.25945	0.763847	0.988269	0.858494	1.56242	3.02723	0.404571	0.595297	1.10998	0.54802	0.897021	1.15111	1.25481
990	NM_001254	CDC6	191	1249	182	482	499	306	243	221	243	86	402	229	234	160	1852	166	153	46	215	222	440	198	259	972	0.972579	7.01268	1.18958	2.69023	2.49732	2.1528	1.53441	1.13125	1.39732	0.576003	2.04697	1.36035	1.83462	1.12604	10.7703	0.806159	0.930068	0.298687	1.38887	1.48485	2.53529	0.916539	1.43297
1152	NM_001823	CKB	800	228	209	1458	379	2272	589	3291	845	3416	164	1420	251	1317	2328	1850	1162	2106	309	127	608	997	2276	1519	8.53391	2.67841	2.86464	17.0402	3.97016	33.5606	7.77912	35.3228	10.1949	48.3047	1.74661	17.6739	4.11822	19.4837	28.3559	18.8344	14.8392	29.0668	4.18619	1.77493	7.32636	9.6958	26.3979
1244	NM_000392	ABCC2	6134	16244	5855	2320	32587	16128	19401	16856	8171	5197	26139	4556	4868	9243	3612	15925	3753	23456	4788	9411	8444	17377	4249	34029	17.5238	51.1654	21.5466	7.26037	91.5319	63.789	68.6811	48.4446	26.3951	19.6752	74.658	15.1825	21.4537	36.6123	11.7785	43.4186	12.8347	86.6853	17.3933	35.4114	27.2802	45.2573	13.1966
1277	NM_000088	COL1A1	161029	97641	20507	216982	47404	224502	91682	61094	33111	76361	284197	102334	45853	22112	38761	13155	72742	33381	14563	15915	37798	73937	117560	66925	422.76	282.602	69.3445	623.999	122.346	815.889	298.226	161.339	98.2864	265.67	745.851	313.361	185.68	80.485	116.15	32.9536	228.595	113.354	48.6085	55.0246	112.217	176.94	335.533
1356	NM_000096,NR_046371	CP	23392	15073	7507	74521	26720	621	734	62827	11933	796	87346	576	33524	1952	44422	82233	2246	67690	24392	20745	22848	3540	18692	183789	80.4531	58.711	33.8331	281.619	91.1193	2.87066	3.07625	212.845	46.4612	3.579	304.947	2.35714	179.001	9.3389	174.335	272.339	9.34508	304.433	108.592	95.9001	91.1373	10.8923	69.5204
1373	NM_001122633,NM_001122634,NM_001875	CPS1	3825	3824	879	4378	6	1261	394	971	577	398	632	827	246	326	14443	2848	701	41	1324	312	157	446	574	57	10.3319	11.3882	3.06854	12.953	0.013401	4.71545	1.3161	2.63755	1.76132	1.42312	1.70547	2.60507	1.02178	1.21771	52.2606	7.34157	2.26573	0.141328	4.54662	1.10732	0.477045	1.0981	1.68403
1573	NM_000775,NR_134981,NR_134982	CYP2J2	574	297	11487	3355	5231	2370	5088	243	4569	1965	1561	1894	901	3588	2669	40	4418	2393	174	2179	10501	2216	4282	423	4.6654	2.47142	121.198	29.7829	41.847	26.4894	50.903	1.84365	40.4844	20.8242	12.7962	17.8093	11.2595	40.8382	24.8432	0.282485	42.265	25.3346	1.7476	23.4662	96.6335	16.4956	37.9084
1589	NM_000500,NM_000500_dup1,NM_001128590,NM_001128590_dup1	CYP21A2	7336	937	810	5340	1197	4476	4432	7190	1469	5881	1737	1027	582	1490	2199	9913	2790	14332	3617	3679	2035	6410	1403	16018	53.566	7.53696	7.61609	42.7109	8.5876	45.2398	40.3515	52.808	12.1259	57.3662	12.6771	8.73885	6.55381	15.0822	18.3196	69.0642	24.4695	135.392	33.5723	35.5894	16.8033	42.6851	11.1359
1593	NM_000784	CYP27A1	2928	510	3279	1086	126	406	1779	4776	3065	1703	673	1673	1558	3507	1098	1039	1795	1060	1548	2547	3124	6695	2518	429	19.8652	3.81129	28.6534	8.06824	0.840591	3.81157	14.9537	32.6011	23.5116	15.3138	4.56091	13.2347	16.299	32.9929	8.49967	6.72474	14.5732	9.30152	13.3543	22.7602	23.973	41.41	18.5717
1644	NM_000790,NM_001082971,NM_001242886,NM_001242887,NM_001242888,NM_001242889,NM_001242890	DDC	650	608	6150	685	4708	225	6152	78	4223	1365	239	1573	440	4615	924	811	2846	3412	1088	2230	8180	7490	3758	1297	5.00538	5.03147	59.7699	5.77006	35.1051	2.35063	57.6763	0.583423	36.5577	13.6741	1.79496	14.4309	5.11522	49.1018	8.01651	5.81727	26.3947	33.6979	10.5138	22.2624	71.7318	52.003	31.4585
1663	NM_001257144,NM_001257145,NM_004399,NM_030653,NM_152438	DDX11	10453	7128	2430	6879	12291	6423	1572	6440	5316	4157	11437	2146	1978	4117	4780	12971	1807	1603	3341	2460	3492	3568	2813	3436	42.5156	32.6445	13.019	29.8752	48.4637	36.1007	7.71287	26.7468	24.4652	22.3258	46.2513	10.0862	12.3378	23.0544	21.9438	49.7601	8.79837	8.48865	17.2902	13.1348	15.8077	12.8842	12.4452
1767	NM_001369	DNAH5	2093	2793	5278	3307	4061	703	8399	5043	9821	1580	5885	3228	2072	10016	1719	1496	6530	1490	8141	5753	3145	5632	3595	1419	2.09106	3.07594	6.79178	3.61877	3.989	0.971127	10.3976	5.06827	11.0946	2.09108	5.8778	3.76141	3.19285	13.8747	1.95999	1.42579	7.80943	1.92557	10.342	7.56911	3.55364	5.1292	3.90416
1768	NM_001370	DNAH6	2299	90	3230	1870	1294	450	1112	1604	3713	1718	2037	2037	1236	3042	1423	562	1857	1151	2778	4843	735	1678	2669	283	2.79508	0.120599	5.05954	2.49097	1.54614	0.756671	1.67447	1.96185	5.10541	2.76733	2.4761	2.88879	2.31838	5.1285	1.97449	0.651702	2.70288	1.80949	4.29468	7.75584	1.01029	1.86019	3.528
1832	NM_001008844,NM_001319034,NM_004415	DSP	9756	20365	10627	10612	23610	13841	528	3123	355	14328	6054	4381	3564	237	4679	10897	8513	16445	9501	4992	4295	7383	4504	12457	15.8787	38.1817	22.8128	18.5594	38.1521	32.8567	1.04471	5.02415	0.636937	32.6294	10.2058	9.08784	8.73101	0.520285	9.48002	16.5157	16.6257	35.6711	20.4996	10.7647	8.47748	10.6897	7.97926
1894	NM_001258315,NM_001258316,NM_001349094,NM_001349095,NM_001349096,NM_001349097,NM_001349098,NM_001349099,NM_001349100,NM_001349101,NM_001349102,NM_001349103,NM_001349104,NM_018098	ECT2	926	4927	586	1744	766	1267	1068	1913	1027	601	1376	1005	1269	514	1714	3131	821	734	631	1380	1204	955	781	4686	3.50726	19.1486	2.89243	6.38371	2.45782	6.6321	4.5317	6.7408	4.38417	3.00213	5.16857	4.37362	7.3894	2.42972	7.32909	11.4882	3.68959	3.58683	2.63042	6.72001	5.13968	2.88332	3.13865
1910	NM_000115,NM_001122659,NM_001201397,NM_003991	EDNRB	2921	1055	3571	1752	978	1728	910	665	2568	2946	767	6530	1130	4353	3183	249	8455	2939	1569	979	2327	2681	5906	262	10.2835	4.04321	22.9016	6.93309	3.34191	12.5595	6.26451	2.38446	14.7355	16.3376	2.76977	32.9137	9.01073	29.665	16.8292	0.822888	50.368	16.6314	7.20452	4.65522	13.0654	11.8292	32.2514
1959	NM_000399,NM_001136177,NM_001136178,NM_001136179,NM_001321037	EGR2	2525	2256	211	527	71	90	206	5973	604	2480	1899	674	1863	748	647	398	201	3906	336	104	507	640	328	471	13.139	13.4297	1.42263	3.00099	0.360184	0.638827	1.32684	31.9711	3.5465	17.8188	9.86453	4.12072	14.9343	5.39082	3.95326	1.97113	1.28392	27.7794	2.21765	0.707615	3.03481	3.05659	1.8836
1978	NM_004095	EIF4EBP1	404	305	235	500	645	384	332	1374	283	873	296	106	211	468	697	1390	173	1414	253	216	295	552	804	1124	7.31172	6.08642	5.46333	9.92098	11.4831	9.62386	7.44172	25.029	5.79229	20.9507	5.34784	2.23544	5.87453	11.7527	14.4036	24.013	3.74651	33.1242	5.81851	5.13211	6.03779	9.10165	15.8287
2043	NM_001304536,NM_001304537,NM_004438	EPHA4	1168	51	2098	226	1140	185	386	82	908	484	386	2159	1030	705	1523	23	1147	588	450	3029	2244	2145	1186	163	2.78015	0.13276	6.40385	0.583498	2.64791	0.603231	1.12805	0.193286	2.50606	1.53355	0.910271	6.06801	3.80254	2.31103	4.13595	0.049637	3.24491	1.7973	1.35245	9.60567	6.09275	4.6218	3.09168
2150	NM_005242	F2RL1	193	142	1171	600	147	1495	1705	396	805	207	304	603	121	771	279	90	319	158	247	1019	835	743	464	24	1.02712	0.834781	8.05193	3.50797	0.769357	11.0487	11.2749	2.12393	4.85742	1.46036	1.61874	3.75285	0.988876	5.70585	1.69677	0.457736	2.03567	1.09117	1.67406	7.16444	5.03706	3.61307	2.69214
2203	NM_000507,NM_001127628	FBP1	441	230	2370	1121	283	41	62	1398	1227	351	233	1276	614	1025	503	246	139	721	846	1125	5539	2216	1162	987	4.31275	2.47251	29.8748	12.007	2.71989	0.546717	0.750703	13.7526	13.5693	4.5628	2.27382	14.5576	9.25364	13.9047	5.61197	2.29025	1.62112	9.11459	10.5237	14.4901	61.2907	19.7636	12.3581
2245	NM_004463	FGD1	1222	201	176	747	311	879	103	329	305	411	462	437	221	97	538	1520	460	156	306	87	98	517	374	66	4.44734	0.80597	0.822266	2.97798	1.11138	4.42405	0.464434	1.20201	1.25401	1.97908	1.68102	1.85516	1.2371	0.488805	2.23109	5.27841	2	0.731361	1.41454	0.414068	0.400776	1.71377	1.47734
2297	NM_004472	FOXD1	234	253	153	1320	333	1147	127	846	197	885	193	260	92	38	90	632	316	448	136	10	9	270	568	68	1.60124	1.91108	1.34571	9.91333	2.24058	10.891	1.07883	5.83649	1.52099	8.0428	1.31831	2.07277	0.971922	0.353363	0.701543	4.13326	2.58898	3.96691	1.18151	0.090354	0.069059	1.68662	4.23297
2305	NM_001243088,NM_001243089,NM_021953,NM_202002,NM_202003	FOXM1	428	1614	98	268	508	714	230	138	318	81	994	145	374	166	1362	568	140	113	179	260	364	65	139	1420	1.87148	7.67824	0.533774	1.25109	2.13883	4.33474	1.23224	0.589925	1.58161	0.451863	4.30457	0.719937	2.50179	0.984704	6.87554	2.38296	0.721945	0.619365	0.979289	1.50998	1.81676	0.252103	0.642811
2318	NM_001127487,NM_001458	FLNC	846	456	356	481	1047	213	898	14534	327	120	9368	2126	3962	346	244	10890	215	5171	150	121	568	3069	613	10183	1.44051	0.8555	0.780734	0.895764	1.75123	0.500656	1.89392	24.8934	0.628874	0.26941	15.9451	4.22237	10.4051	0.815692	0.473021	17.6936	0.437328	11.4345	0.323061	0.269833	1.09282	4.76378	1.13449
2590	NM_001291866,NM_004481,NR_120373	GALNT2	1939	4114	2150	6970	1961	5875	4955	6802	2827	2390	5154	1591	2804	1751	5442	5118	1206	3382	2520	1447	1563	2588	2124	10516	7.95906	15.7972	10.0363	27.7886	6.91438	30.1075	24.5342	24.2073	11.4997	13.2706	18.6185	6.5922	15.7966	9.09086	23.9989	18.3052	5.11771	15.606	11.4976	6.62318	6.28202	8.82769	8.21708
2702	NM_005266,NM_181703	GJA5	18	110	216	195	523	200	25	130	202	460	289	229	1601	89	21	2	1915	28	211	5	467	1156	1513	72	0.080835	0.597277	1.36614	1.04895	2.53248	1.3617	0.14868	0.641574	1.11947	2.99387	1.41877	1.313	12.1582	0.601782	0.118069	0.004876	11.2879	0.178333	1.31535	0.031985	2.60023	5.19089	8.10428
2705	NM_000166,NM_001097642	GJB1	144	35	507	68	183	90	369	175	305	93	378	63	16	279	114	12	138	244	162	621	526	770	171	163	1.39081	0.361156	6.31023	0.694942	1.68867	1.20816	4.43292	1.65251	3.34429	1.18706	3.66529	0.711725	0.238526	3.74793	1.25597	0.099016	1.5944	3.05889	1.99755	7.93071	5.76797	6.8069	1.79997
2859	NM_001195381,NM_001195382,NM_005301	GPR35	1308	413	116	23	1498	587	61	528	108	120	210	70	297	83	125	1641	39	140	117	128	352	185	122	51	9.66824	3.10871	1.0213	0.166819	10.1027	5.69967	0.513934	3.63043	0.83537	1.07798	1.43333	0.554934	3.26366	0.781176	0.973778	10.8199	0.31913	1.23583	1.01049	1.15441	2.72762	1.30075	0.903943
2920	NM_002089	CXCL2	379	144	60	253	101	1080	204	4082	390	1099	79	274	133	199	126	869	244	683	10	84	198	480	398	598	4.89742	2.04734	0.994859	3.58355	1.28369	19.3371	3.25365	53.1103	5.70295	18.8231	1.01802	4.12601	2.65233	3.56367	1.85937	10.716	3.77371	11.4143	0.155012	1.42768	2.8962	5.65511	5.58816
3099	NM_000189	HK2	7685	5101	6006	4525	43065	4010	6015	27784	5655	6703	44713	4874	5525	10974	7124	31717	5505	8959	10380	2351	17803	6247	12991	47216	16.8581	12.3358	16.9708	10.8736	92.8772	12.175	16.3491	61.3106	14.0249	19.4867	98.0547	12.4698	18.6944	33.3755	17.8377	66.3936	14.4535	25.4192	28.9507	6.79175	44.1662	12.492	30.9821
3101	NM_002115	HK3	1090	866	262	258	167	26	325	2958	245	265	144	197	486	98	591	1506	156	447	398	190	309	9	365	746	5.52369	4.83716	1.70792	1.43038	0.831745	0.182543	2.03964	15.089	1.4009	1.7804	0.727253	1.16208	3.7947	0.684761	3.42125	7.28407	0.945705	2.92738	2.5633	1.2669	1.76864	0.04161	2.01126
3159	NM_001319077,NM_001319078,NM_001319079,NM_001319080,NM_001319081,NM_001319082,NM_002131,NM_145899,NM_145901,NM_145902,NM_145903,NM_145905	HMGA1	1495	1231	498	926	1161	766	592	1114	711	768	2969	463	1326	437	7551	2908	588	956	1536	493	504	1191	590	1816	10.8128	9.8443	4.62045	7.44807	8.50848	7.66712	5.34874	8.09766	5.86134	7.88146	23.0516	4.07058	14.9112	4.5497	68.0011	20.0757	5.08949	8.95218	15.1509	4.68961	4.26347	7.82667	4.70017
3291	NM_000196	HSD11B2	881	36	878	728	752	943	1107	1281	1539	1020	450	3042	292	698	590	105	1837	439	969	1049	1627	2569	999	138	7.27625	0.321645	9.34099	6.58448	6.10501	10.784	11.336	10.651	14.3796	11.176	3.7184	29.3337	3.71153	7.99026	5.55949	0.823174	18.176	4.69444	10.1759	11.4154	15.2084	19.359	8.97497
3315	NM_001540	HSPB1	30480	12508	10948	12774	12414	21638	4371	27788	6011	9192	14000	6314	4156	8284	9216	27522	5219	12603	6951	8774	13512	15087	12570	11144	528.739	239.192	244.604	242.728	211.699	519.588	93.9337	484.878	117.891	211.312	242.768	127.747	111.202	199.219	182.465	455.563	108.352	282.785	153.306	200.445	265.066	238.57	237.045
3614	NM_000883,NM_001102605,NM_001142573,NM_001142574,NM_001142575,NM_001142576,NM_001304521,NM_183243	IMPDH1	3293	4483	1557	2598	1809	4121	962	3308	2085	1953	2863	1450	1875	1400	4255	4559	979	1522	2439	772	767	3300	2240	3521	20.8636	32.2253	12.7917	17.5491	10.5969	36.1044	7.72904	20.1761	15.0712	16.4308	18.4839	10.5793	18.2857	12.099	31.5988	27.6382	7.41936	11.896	19.8484	6.31228	5.50086	18.905	15.4423
3654	NM_001025242,NM_001025243,NM_001569	IRAK1	4979	8137	2442	3746	7331	3144	1861	4139	3291	2731	11196	2525	2343	2168	3538	12082	1530	4295	4876	1854	2264	7951	2663	5202	22.1065	39.8886	13.9866	18.2129	31.4027	19.7357	10.1605	18.4894	16.3578	16.0741	49.5928	13.2026	15.9954	13.3659	17.914	51.7544	8.10157	24.7786	27.2847	10.8679	11.3	32.2219	12.9255
3691	NM_000213,NM_001005619,NM_001005731,NM_001321123	ITGB4	10383	24476	2136	13497	14545	16806	3298	18635	8832	10505	3200	7195	2530	4218	450	11334	4549	8472	5730	6246	3303	6175	5840	255	28.343	69.6621	7.39062	39.6679	38.7706	62.3445	10.9636	50.5469	27.1568	37.8629	8.71489	22.7386	10.6238	15.918	1.35697	29.168	14.8573	29.8961	19.3344	22.1123	10.0739	15.0788	17.2301
3700	NM_001166449,NM_002218	ITIH4	1221	3243	332	1917	248	737	63	682	551	314	497	426	788	214	608	3829	359	220	1031	208	192	694	240	3043	5.82303	16.9433	2.02155	10.1234	1.15192	4.83311	0.369448	3.24771	2.95169	1.97986	2.35466	2.40544	5.84686	1.40027	3.28432	17.6687	2.03274	1.34741	6.29652	1.31162	1.02734	2.99516	1.2339
3791	NM_002253	KDR	15751	2391	11320	3252	1138	1714	5061	4325	12346	13780	1696	15289	7530	5745	10000	52	23188	6244	7413	4674	19730	8451	23223	685	40.4762	6.77256	37.4697	9.15424	2.87273	6.09669	16.1116	11.1802	35.8719	46.9288	4.35497	45.8272	29.8464	20.4664	29.3319	0.126338	71.3269	20.752	24.2202	15.8175	57.3374	19.7966	64.8785
3796	NM_001098511,NM_001243952,NM_001243953,NM_004520	KIF2A	2475	12777	2494	3729	2342	8811	4570	5112	3648	1699	4704	2758	4931	2399	2997	17856	2393	3556	2587	3059	2254	2100	1778	21750	9.54894	53.5054	12.468	15.7856	8.43147	46.8547	21.7071	19.7481	15.8761	8.67079	17.7929	12.1902	29.312	12.8235	13.1977	65.5948	11.0195	17.7081	12.7072	15.4083	9.82926	7.24447	7.45707
3833	NM_002263	KIFC1	270	2586	84	534	265	779	482	404	391	131	775	281	363	200	1095	690	260	71	314	339	384	52	235	817	1.55129	16.4056	0.615661	3.36146	1.49914	6.20354	3.43604	2.33307	2.54315	0.993465	4.45819	1.8819	3.22027	1.59146	7.18823	3.78521	1.78623	0.525089	2.29385	2.56487	2.49538	0.272192	1.46709
3880	NM_002276	KRT19	53	6324	26	12775	635	7637	52	3564	197	1062	7033	2476	121	12	15	37679	1601	178	5799	968	1603	1330	83	689	0.556875	73.7458	0.344006	148.025	6.60235	111.82	0.680368	37.9153	2.35171	14.8819	74.3593	30.5426	1.96038	0.175701	0.169037	380.324	20.2696	2.42492	77.9891	13.4842	19.1735	12.8208	0.946872
3914	NM_000228,NM_001017402,NM_001127641	LAMB3	428	4557	170	1600	1670	3129	341	4740	226	316	2737	1640	1566	179	1213	20383	345	5112	637	808	2225	864	308	1183	1.54452	18.1495	0.788892	6.32884	5.96322	16.1493	1.52139	17.2257	0.920568	1.51659	10.1012	7.22873	9.05023	0.896755	5.00138	72.5432	1.48777	24.7682	2.9223	3.84242	9.50152	2.84787	1.20792
3976	NM_001257135,NM_002309	LIF	3173	2809	1729	1978	1069	4051	969	9323	1079	4659	4328	908	1335	1195	3538	3292	605	1352	1247	714	1081	1885	1448	1515	12.4707	12.2516	8.81745	8.82316	4.11774	22.8458	4.71561	38.1068	4.84087	24.3585	17.0787	4.182	8.18206	6.5158	15.9269	12.424	2.86267	6.93468	6.26626	3.69913	4.81759	6.97434	6.18658
3977	NM_001127671,NM_002310	LIFR	4286	946	6215	4780	7889	770	2589	562	7172	3748	1133	6529	2595	10303	5207	2060	10693	5013	2174	5116	16053	9390	4481	3750	6.52782	1.58166	12.1422	7.94136	11.7634	1.61505	4.89102	0.856323	12.3137	7.57099	1.71696	11.6084	6.07072	21.7369	9.06688	2.98039	19.5134	9.83347	4.1916	10.2187	27.6975	12.9836	7.43312
4017	NM_002318	LOXL2	4190	4500	1001	3646	513	12448	1773	7198	2520	5113	4576	2524	1474	1350	1771	8503	2856	1894	1727	991	1196	1577	5160	1716	17.1113	20.2572	5.26473	16.3072	2.05877	70.3705	8.96809	29.5685	11.6345	27.6707	18.6786	12.0188	9.28293	7.63999	8.25253	33.135	13.9596	10.0046	8.96668	5.33004	5.52019	5.87089	22.9097
4037	NM_002333	LRP3	907	122	139	265	1172	833	276	68	136	311	624	373	134	287	98	2050	269	480	178	120	137	669	482	200	3.81409	0.56181	0.747953	1.21839	4.84761	4.84729	1.43491	0.287483	0.643086	1.73163	2.62274	1.83055	0.866623	1.66952	0.46697	8.22812	1.35016	2.61139	0.949054	0.661792	0.648934	2.56555	2.20179
4070	NM_002353	TACSTD2	35	70	32	306	16	30	54	7	42	8	12	2008	52	6	24	6	253	16	429	24	543	484	81	8	0.262847	0.579546	0.308776	2.51709	0.117323	0.311873	0.502277	0.052879	0.356464	0.069863	0.090087	17.5821	0.601088	0.05206	0.203009	0.042997	2.27129	0.155324	4.09271	0.234033	4.60549	3.30727	0.661312
4137	NM_001123066,NM_001123067,NM_001203251,NM_001203252,NM_005910,NM_016834,NM_016835,NM_016841	MAPT	3837	369	2062	1652	2566	893	4676	389	4629	2329	186	3539	436	6197	1664	1096	1816	2236	1712	2344	7109	5947	5095	1069	10.265	0.928655	7.22765	4.77519	5.85934	3.19223	15.5986	0.988821	14.209	8.08336	0.459457	11.0407	1.78624	22.6956	5.14548	2.62618	5.85976	7.74376	5.97499	8.4199	21.4929	14.635	14.7694
4147	NM_001317748,NM_002380,NM_030583	MATN2	783	93	340	490	336	636	1939	289	844	572	1972	4236	783	809	514	521	1614	588	65	588	1306	3517	2073	292	2.92448	0.382299	1.62922	2.00199	1.23195	3.31746	9.02385	1.08258	3.56036	2.90201	7.42559	18.6673	4.52728	4.18209	2.18227	1.85878	7.29718	2.83334	0.306143	2.91506	5.54096	12.0399	8.4539
4171	NM_004526,NR_073375	MCM2	640	1505	366	605	1792	612	291	471	584	306	1666	508	481	96	1965	1654	161	229	975	505	895	554	387	1494	2.85225	7.40204	2.08836	2.95277	7.86141	3.77818	1.60428	2.11402	2.93965	1.80415	7.42814	2.64188	3.30691	0.589407	10.0062	7.04179	0.855283	1.31716	5.52984	2.96285	4.51225	2.25047	1.87306
4192	NM_001012333,NM_001012334,NM_001270550,NM_001270551,NM_001270552,NM_002391,NR_073039	MDK	852	1576	338	1613	3765	1937	434	1471	214	275	4270	1767	576	256	467	5746	140	1320	934	2292	359	618	819	1211	13.5395	26.8395	6.32625	28.1475	59.7572	43.0809	8.40654	25.7044	3.68486	5.64829	68.3652	35.2789	12.7682	4.90576	8.16802	83.2301	2.22363	26.6191	20.0246	49.8018	7.15257	8.79381	14.8217
4306	NM_000901,NM_001166104	NR3C2	1244	118	1523	1106	321	261	370	335	1274	1342	298	3944	1226	1217	1229	82	3147	1209	954	816	1457	3168	1661	389	3.27962	0.343006	5.17231	3.19379	0.832347	0.953016	1.20848	0.887717	3.80402	4.68907	0.784739	12.1363	4.98538	4.45116	3.69928	0.204018	10.0094	4.1646	3.19909	2.88135	4.34635	7.61848	4.7612
4550	NR_137295	RNR2	1670428	2380080	733447	984724	3214350	1655805	759652	2752128	781455	704554	1235635	521435	452077	650718	456006	1287651	711724	898356	1312250	499219	635105	1049220	513748	591243	16683.4	26206.2	9435.39	10773.1	31560.5	22892.2	9400.38	27648.9	8824.65	9325.19	12336.5	6074.27	6964.34	9010.49	5198.39	12271.7	8508.72	11605.4	16663.4	6566.19	7173.09	9552.23	5578.19
4796	NM_013432	TONSL	642	807	164	362	448	409	107	206	218	227	874	53	191	79	467	1186	149	99	267	44	266	514	315	404	2.20919	3.06254	0.724364	1.36442	1.51668	1.94728	0.453247	0.713805	0.848181	1.03299	3.00786	0.209939	1.01307	0.375695	1.83482	3.89876	0.613189	0.436867	1.16809	0.197495	1.03425	1.61281	1.17752
4830	NM_000269,NM_198175	NME1	303	1796	624	490	695	596	544	972	555	508	1251	522	245	347	5174	1014	580	649	485	428	812	941	837	2733	5.79862	37.9642	15.4014	10.1439	13.0813	15.8068	12.9197	18.6785	12.0258	12.489	23.8542	11.6496	7.13143	9.15996	106.668	18.5507	13.3075	16.0125	11.8246	10.8121	17.6026	16.4446	17.2602
4883	NM_000908,NM_001204375,NM_001204376	NPR3	1519	2	2973	937	3358	572	1982	257	4225	2751	234	3914	758	5140	1800	60	6200	3155	1423	8421	7723	12524	2425	154	3.4524	0.004218	8.83113	2.21109	7.4139	1.782	5.35539	0.629631	11.2102	8.32812	0.522151	10.0676	2.59701	15.7631	4.60675	0.117638	17.1987	9.10501	4.00493	24.689	19.508	25.151	5.93159
4998	NM_001190818,NM_001190819,NM_004153	ORC1	355	2861	16	169	539	381	349	174	233	149	664	225	405	160	1611	1201	325	87	438	162	461	136	216	749	1.74168	15.4905	0.101195	0.905582	2.5979	2.58374	2.11934	0.859289	1.28842	0.968692	3.25603	1.28629	3.06268	1.08795	9.0252	5.62553	1.90562	0.548499	2.73247	1.04279	2.55438	0.607707	1.14923
5105	NM_002591	PCK1	773	4	3549	638	362	15	462	683	28356	439	154	17693	136	335	1472	371	20122	1634	443	78	9942	5195	752	141	4.47487	0.01923	26.4912	4.04877	2.05863	0.113107	3.31176	3.98028	185.806	3.36647	0.892038	119.594	1.21463	2.68778	9.73317	2.0504	139.584	12.2475	3.26038	0.58775	65.1553	27.441	4.73277
5168	NM_001040092,NM_001130863,NM_001330600,NM_006209,NR_045555	ENPP2	1049	596	4664	3873	2729	324	3601	7069	10292	3393	1778	22803	9105	4729	9060	300	15390	8341	1332	2258	12625	2444	36561	985	5.46905	3.11672	29.6062	21.5852	13.5325	2.12849	22.0735	38.0297	59.2988	23.8954	9.04824	140.311	75.0119	33.3631	54.6091	1.475	93.4807	57.8656	8.78549	15.2942	73.7836	11.3519	216.052
5243	NM_000927,NM_001348944,NM_001348945,NM_001348946	ABCB1	2318	47	2837	2723	1568	6812	8877	1842	11850	2013	7971	5398	1893	6717	3365	802	6637	3045	3475	13920	634	9747	9037	330	8.25746	0.168931	13.0324	9.73367	5.03008	33.6284	39.2245	6.04634	47.7774	9.51123	28.4172	22.4525	10.4134	33.2018	13.6461	2.49456	28.3298	14.0446	15.7568	65.37	2.55539	28.9955	35.0351
5328	NM_001145031,NM_001319191,NM_002658	PLAU	823	495	432	1533	91	1300	236	1955	331	1646	175	463	851	150	525	880	413	403	460	182	530	999	899	1532	5.06713	3.1856	3.51961	10.7757	0.521486	11.5012	1.79144	12.6281	2.35474	14.1088	1.07328	3.49718	8.41992	1.26504	3.90015	4.89921	3.20265	3.31502	3.77464	1.45097	3.83893	5.54304	6.35625
5347	NM_005030	PLK1	314	2265	75	257	391	266	229	428	239	109	828	165	175	76	1570	831	167	167	379	216	351	528	210	941	2.14507	17.0604	0.655902	1.92364	2.62106	2.51538	1.93654	2.9406	1.84112	0.979961	5.651	1.31164	1.83702	0.711297	12.2388	5.41402	1.36421	1.47283	3.29296	1.93725	2.70892	3.28694	1.55736
5352	NM_000935,NM_182943	PLOD2	7838	23534	9962	44742	3202	23422	11580	50822	6541	19577	47727	8493	9193	9887	10973	20284	6021	27532	5057	6648	15100	7674	20060	73579	30.3622	99.8964	49.507	189.395	12.2538	124.901	55.4151	197.332	28.6243	100.247	184.28	38.3504	54.7494	52.994	48.3383	74.6741	27.8351	137.714	24.7702	33.821	66.0378	27.2091	84.0561
5360	NM_001242920,NM_001242921,NM_006227,NM_182676	PLTP	2177	7760	409	7298	1336	39610	1649	21414	1260	2019	19026	2859	3001	757	1874	26958	920	3626	1153	840	1964	5980	2064	35842	16.124	65.7293	3.89706	59.2295	9.72865	416.873	15.3411	163.74	10.555	20.1053	145.091	26.487	34.5502	7.76905	16.0152	198.697	8.75436	34.7469	10.8568	8.94905	16.7006	43.2401	16.7104
5648	NM_001031849,NM_001879,NM_139125,NR_033519	MASP1	3613	508	4659	7268	44	5814	2473	730	5673	5917	339	3574	1522	5292	1237	78	1759	355	4340	1786	8450	21341	6822	45	12.1663	2.08312	22.1171	28.448	0.161064	29.8184	11.214	2.73361	24.1657	27.878	1.53827	15.0587	9.01799	26.1304	4.6135	0.240029	7.04654	1.37343	18.9442	8.27434	33.4473	72.4091	27.2062
5768	NM_001004128,NM_002826	QSOX1	1633	1867	1254	3080	3614	4942	771	12314	1106	1672	6531	1532	1077	1227	1291	18121	1131	2711	1430	1568	3558	2147	2151	14586	8.67705	11.512	7.8954	18.879	18.1085	33.5953	4.79335	66.0715	6.19012	11.3365	34.1519	9.93726	8.77291	9.12218	7.47636	85.5159	7.34166	17.993	9.34625	11.3373	20.0476	9.26232	11.8047
5787	NM_001109754,NM_001206971,NM_001206972,NM_001330204,NM_002837	PTPRB	38624	2231	9532	4549	1868	2665	7052	3378	17694	14882	3500	17474	14630	11778	16219	1020	35300	7663	13225	4990	15268	16569	33919	718	50.235	3.10844	15.8673	6.3051	2.32092	4.7697	11.2674	4.29976	25.7863	25.7728	4.49366	26.5035	29.2774	21.2524	23.92	1.22929	54.8123	12.9533	21.978	8.59264	22.3418	19.6308	47.6691
5924	NM_006909	RASGRF2	5357	376	1403	1334	262	372	9641	381	6722	3022	513	5873	1539	1805	2422	617	4474	994	1283	1053	1437	3386	3162	1030	10.2199	0.789859	3.44656	2.78591	0.490276	0.982029	22.7883	0.730933	14.4991	7.63842	0.977214	13.0674	4.52757	4.77204	5.27297	1.12177	10.2166	2.45098	3.11059	2.64559	3.09873	5.88723	6.55698
6241	NM_001034,NM_001165931	RRM2	345	2007	314	412	645	518	597	297	456	54	1453	177	423	196	1711	1052	221	159	515	368	583	106	193	1917	1.63631	10.3837	1.92441	2.04485	2.87094	3.24889	3.43966	1.35312	2.4041	0.333835	6.91266	0.970919	3.04299	1.22677	9.23117	4.74133	1.2395	0.971818	3.06699	2.29308	3.10853	0.437631	0.990029
6262	NM_001035	RYR2	1282	6499	71	1608	19412	11898	549	3837	1303	258	5844	1954	1209	451	579	1346	295	539	1069	588	20	1564	531	12466	1.21851	6.81157	0.085934	1.67435	18.1451	15.66	0.646515	3.66897	1.40017	0.324149	5.55457	2.16675	1.77171	0.594352	0.627501	1.22091	0.33545	0.662225	1.2913	0.735447	0.021463	1.35558	0.54881
6539	NM_001122847,NM_001122848,NM_001206931,NM_003044	SLC6A12	10302	1725	9066	621	3231	6271	15388	937	26818	1039	3627	21084	1429	3118	4173	7873	13018	3503	6742	1837	6770	13133	7514	7327	49.1604	8.45449	56.3423	3.02242	14.1198	38.5875	84.7613	4.18776	144.861	6.11886	17.002	117.979	10.5114	19.2145	21.1746	36.1344	74.3523	20.1437	41.3862	10.7514	36.9406	57.5085	38.9611
6540	NM_001190997,NM_001243392,NM_016615	SLC6A13	7977	1790	15420	1439	5211	8778	33802	858	46050	1815	3610	19592	1593	5795	7070	8391	22677	5172	9451	4078	10353	24754	13755	13013	57.9968	13.8283	152.288	11.3409	38.0285	91.6657	313.908	6.53433	397.068	17.8907	27.6686	179.25	19.4021	59.3856	59.7561	61.7262	204.785	48.8464	90.7254	41.1381	92.0736	167.998	111.546
6568	NM_005074	SLC17A1	4692	1452	5684	340	6749	748	2930	338	3873	977	668	3038	870	2299	4263	235	2848	2986	1067	6092	9587	6096	2635	115	39.6126	13.5143	61.8058	3.1424	56.0186	8.74012	30.6437	2.86569	36.9689	10.921	5.62989	29.9079	11.3262	26.9088	41.0816	1.89019	28.7751	32.5993	11.4492	67.735	91.528	46.9093	24.1779
6695	NM_004598	SPOCK1	156	680	500	1497	1168	4434	225	609	12	629	669	690	99	80	127	2420	24	526	41	116	433	653	680	816	0.502506	2.41333	2.07365	5.2847	3.70015	19.7827	0.8984	1.97201	0.040599	2.68609	2.15304	2.59354	0.491471	0.355292	0.466446	7.44284	0.092304	2.1931	0.167329	0.48977	1.57505	1.91722	2.38109
6790	NM_001323303,NM_001323304,NM_001323305,NM_003600,NM_198433,NM_198434,NM_198435,NM_198436,NM_198437	AURKA	445	5186	149	307	402	727	596	1224	445	252	1583	234	628	310	2352	1821	293	427	457	794	820	230	265	2316	2.6726	34.3809	1.15341	2.01761	2.37205	6.04238	4.5479	7.39427	3.02314	2.39405	9.71251	1.65905	6.92755	2.57722	18.2173	10.7898	2.52717	3.31489	3.48644	6.2806	6.44888	1.25781	2.05678
7045	NM_000358	TGFBI	9826	60370	12225	351364	6201	170007	3447	101718	2755	9889	4721	8349	78685	5395	3948	152836	2167	3891	11719	3502	3261	6129	14356	51133	54.5036	369.202	87.3462	2135.1	33.8167	1305.51	23.6872	567.596	17.275	72.6986	26.1755	54.0165	673.271	41.493	24.9942	809.031	14.3845	27.9192	82.6493	25.5782	20.457	30.9921	86.5759
7078	NM_000362	TIMP3	7510	540	6669	2504	3743	1761	1748	2347	7495	6790	2145	11114	3046	8137	4473	931	15684	4705	3444	2710	6685	16568	8977	779	21.2998	1.68765	24.3629	7.77798	10.435	6.91239	6.14274	6.69372	24.0361	25.521	6.08163	36.7684	13.3262	31.9984	14.4807	2.51965	53.2501	17.261	12.4199	10.1202	21.4423	42.8355	27.6785
7772	NM_001278510,NM_014518,NR_103551	ZNF229	455	52	30	261	34	42	327	123	760	102	7	684	67	666	99	32	360	393	176	96	519	208	344	93	1.43885	0.164459	0.109139	0.818814	0.093105	0.163393	1.26138	0.353791	2.67044	0.385406	0.01727	2.50526	0.294877	2.89127	0.35287	0.087172	1.23527	1.45663	0.642094	0.360434	1.81093	0.587201	1.17207
7804	NM_001018054,NM_004631,NM_017522,NM_033300	LRP8	543	1223	261	204	594	199	168	583	292	159	1281	332	576	113	1349	1422	165	174	878	123	16	190	318	1475	1.08626	2.69527	0.704527	0.444946	1.16754	0.548535	0.414979	1.17299	0.67872	0.41698	2.59725	0.82273	1.82819	0.309604	3.21063	2.71302	0.394291	0.448987	2.23517	0.336002	0.036045	0.365155	0.723857
8029	NM_001081	CUBN	30614	17820	238988	14644	118885	15993	61476	13819	84057	26361	89375	70645	11244	119019	50118	36535	132737	59342	74772	161959	226576	317585	94141	1490	39.92	25.6174	401.406	20.9161	152.403	28.8676	99.3226	18.1248	123.932	45.5534	116.502	107.446	22.6138	215.174	74.5951	45.4603	207.187	100.09	123.966	278.128	334.112	377.499	133.456
8140	NM_003486	SLC7A5	1651	16091	2610	8212	2806	12278	12924	14915	7399	5633	26281	1707	3007	1495	58774	7957	4115	3442	4527	2871	9206	2911	6339	37455	5.63945	60.5985	11.4805	30.726	9.4224	58.0587	54.7006	51.2517	28.5759	25.4984	89.7452	6.79964	15.8397	7.07723	229.173	25.9375	16.8256	15.2055	19.6601	12.9121	35.5633	9.06384	23.541
8322	NM_012193	FZD4	15733	1719	14181	7292	9850	5571	15489	4824	54292	8863	2906	11050	4426	16772	10032	1325	14570	6931	8823	18619	11772	10830	8817	459	33.1095	3.9859	38.4394	16.8096	20.3786	16.2284	40.3856	10.2104	129.184	24.7166	6.11261	27.1213	14.3667	48.9335	24.0953	2.65968	36.7026	18.8664	23.606	51.6014	28.0133	20.7745	20.1708
8542	NM_001136540,NM_001136541,NM_003661,NM_145343	APOL1	803	2126	1915	10908	1437	2233	1372	3186	2223	633	8844	734	2696	715	1696	12039	991	926	3413	1106	1783	476	670	1942	4.32191	12.7042	13.3645	64.224	7.68033	16.5874	9.19413	17.3414	13.6139	4.51507	47.9136	4.59372	22.4312	5.36643	10.488	61.9623	6.43005	6.47626	23.4655	7.9368	10.9515	2.35493	3.91827
8564	NM_003679	KMO	1200	1407	1603	2417	1794	2460	469	4781	2574	2415	2473	143	1845	921	558	1947	2597	6297	1431	113	1419	734	1933	6943	3.54303	4.58201	6.09772	7.8215	5.20916	10.0584	1.71371	14.2098	8.59949	9.45458	7.30427	0.489832	8.40565	3.76924	1.88109	5.48725	9.18356	24.0653	5.3742	0.438037	4.73924	1.97485	6.20736
8611	NM_003711,NM_176895,NR_103485	PLPP1	2176	650	2975	1090	1623	585	1714	620	2858	2256	1255	4209	2324	2706	2473	301	6918	1582	1476	1432	2860	2426	6025	601	20.283	6.55584	35.2951	11.0328	14.872	7.52444	19.4964	5.7966	30.0232	27.604	11.4613	45.137	32.9718	34.5146	25.9059	2.44474	76.6585	19.0745	17.1609	17.5801	29.926	20.1513	60.6813
8660	NM_003749	IRS2	2675	3121	553	8597	1244	12584	617	11318	730	3240	5966	1815	646	869	751	5432	1096	1895	1947	1673	714	4594	1557	3350	5.94731	7.65067	1.58341	20.9384	2.71879	38.7325	1.69854	25.3133	1.83434	9.54608	13.2608	4.70578	2.21449	2.67882	1.90499	11.5234	2.91664	5.44924	5.50155	4.89682	1.79372	9.3109	3.7631
8706	NM_001038628,NM_001349130,NM_001349131,NM_001349132,NM_001349133,NM_001349134,NM_001349135,NM_001349136,NM_001349137,NM_001349138,NM_001349139,NM_001349140,NM_001349141,NM_001349142,NM_001349143,NM_001349144,NM_001349145,NM_001349146,NM_001349147,NM_001349148,NM_001349149,NM_001349150,NM_001349151,NM_001349152,NM_001349153,NM_001349154,NM_001349155,NM_001349156,NM_001349157,NM_001349158,NM_001349…	B3GALNT1	390	386	288	281	40	930	2344	909	1414	749	1763	1003	698	1602	574	665	609	1259	140	2592	2080	3935	1079	274	1.64815	1.64971	1.55981	1.2237	0.149646	6.0252	12.3743	4.0706	7.09089	4.4213	7.72925	5.11887	4.73625	9.7817	3.0724	2.4944	3.38316	7.23692	0.693661	15.1378	10.5752	15.944	5.23188
8787	NM_001081955,NM_001165933,NM_003835	RGS9	547	202	950	484	882	548	3008	453	2001	3992	811	948	951	3031	950	423	4911	477	812	2317	203	3747	2459	149	3.37179	1.37267	7.60665	3.71	5.34424	4.67563	22.9758	2.9895	15.1813	35.4058	5.00714	7.21664	9.21186	28.6928	6.79991	2.48566	40.7825	4.20137	6.45062	22.2333	1.43424	21.4235	17.8484
9071	NM_001160100,NM_006984,NM_182848	CLDN10	488	397	1580	627	1747	660	4022	197	2094	572	3405	2392	489	1205	796	588	1054	652	794	1596	1752	3107	1335	153	2.88148	2.61104	11.9901	4.07356	10.1979	5.34547	29.3948	1.17923	13.9242	4.45743	20.0371	16.8761	4.40851	9.83899	5.38122	3.27927	7.41353	4.96047	5.94162	12.4676	11.6746	16.8241	8.57126
9079	NM_001130834,NM_001290,NM_001304434,NM_001304435,NR_130734	LDB2	3588	1099	2702	1452	1062	1055	1226	1082	3121	2624	807	5714	1878	2072	3149	38	6196	1501	1134	802	2470	2392	5617	125	21.4477	6.69831	21.209	9.51916	6.14646	8.91255	9.14122	6.26644	21.0012	20.9084	5.05549	39.9646	17.4187	17.3041	21.8843	0.197968	44.728	11.9489	8.9687	6.6635	16.9153	13.0745	36.5277
9088	NM_001258450,NM_001258451,NM_004203,NM_182687	PKMYT1	91	54	13	7	166	70	4	32	37	16	198	26	33	21	371	105	54	4	66	18	59	56	23	99	0.649501	0.422905	0.115749	0.047519	1.16883	0.682053	0.032491	0.224637	0.289802	0.144545	1.41401	0.201177	0.358201	0.195082	3.0307	0.711554	0.452885	0.028425	0.598741	0.163583	0.475002	0.365582	0.17475
9110	NM_004687	MTMR4	4310	12340	1617	2528	5533	6314	2238	2927	2615	2353	4325	3861	2534	2006	2109	17395	2549	2763	3428	2540	2910	3837	2840	2577	11.5029	36.3162	5.55837	7.39209	14.5186	23.3288	7.40134	7.85738	7.89288	8.32101	11.5391	12.0199	10.4315	7.42293	6.42473	44.3094	8.14281	9.53879	11.6316	8.92617	8.78229	9.3359	8.24101
9232	NM_001282382,NM_001282383,NM_004219	PTTG1	234	2112	109	586	467	828	653	923	344	63	941	140	557	161	1840	704	220	112	394	422	360	132	139	2988	4.0765	44.9427	2.67112	9.28958	6.63492	16.5879	11.708	18.4641	7.3655	1.19159	13.6063	3.22313	16.2226	3.77024	40.6295	12.8161	4.46443	2.09565	9.65672	10.393	7.64205	1.73686	2.71599
9319	NM_001166260,NM_004237	TRIP13	338	784	307	63	525	198	81	351	188	264	888	115	132	219	4320	487	105	91	171	157	229	218	157	907	2.36502	5.73505	2.57087	0.444994	3.35776	2.47928	0.644807	2.57727	1.40337	2.29682	6.17258	0.872883	1.31973	2.77542	32.2212	3.02211	0.821342	0.762642	1.48178	1.36501	1.70582	1.42054	1.2246
9379	NM_015080,NM_138732,NM_138734	NRXN2	2180	312	2630	1160	209	837	169	759	1753	1739	568	1037	954	3528	640	63	2231	712	414	214	611	5144	1284	109	8.69659	1.03272	14.3578	4.13164	0.480827	4.48732	0.489914	1.79567	7.7232	7.12628	2.11146	4.19153	5.11466	19.7636	2.71319	0.141115	10.4215	3.85588	1.40074	0.659542	2.74162	19.9106	5.2129
9401	NM_004260	RECQL4	244	845	61	158	574	185	20	50	183	61	748	135	156	126	528	1017	73	68	262	22	229	215	182	465	0.994419	3.79742	0.31937	0.705221	2.29955	1.04178	0.100271	0.2028	0.840954	0.328436	3.04646	0.640807	0.980335	0.708289	2.45325	3.95603	0.356241	0.356839	1.35644	0.115985	1.05392	0.796862	0.805654
9476	NM_004851	NAPSA	386	87	3051	88	296	76	98	134	182	142	143	118	53	150	322	63	42	159	482	672	2087	1105	276	14	3.86278	0.959936	39.3734	0.956496	2.90899	1.04713	1.20537	1.35045	2.05516	1.87657	1.42387	1.37538	0.817549	2.08223	3.67808	0.601776	0.500445	2.05338	6.12994	8.8644	23.646	10.0892	2.99568
9493	NM_001281301,NM_004856,NM_138555	KIF23	365	2158	217	174	576	908	568	233	338	133	830	433	447	184	1680	948	423	93	348	450	672	394	236	1706	1.52385	9.94257	1.16702	0.79565	2.3651	5.32692	2.93687	0.976665	1.59261	0.735418	3.56569	2.28347	3.12036	1.0609	8.74319	3.77812	2.15714	0.507729	1.84803	2.47253	3.19025	1.49963	1.14488
9610	NM_004292	RIN1	554	499	111	382	152	480	235	246	148	275	491	134	114	43	186	1496	272	103	326	150	76	308	320	68	3.20798	3.18667	0.827117	2.42145	0.862316	3.84478	1.68495	1.43333	0.966713	2.10582	2.84114	0.906049	1.01855	0.340057	1.22888	8.27487	1.88374	0.76798	2.40078	1.13807	0.496706	1.62614	2.01441
9805	NM_001145513,NM_001145514,NM_001145515,NM_014766	SCRN1	505	94	1023	613	112	272	1033	986	1761	568	214	1688	680	1154	692	1215	1432	447	876	306	1173	1064	815	282	1.49294	0.30541	3.91213	1.99544	0.324348	1.10648	3.78264	2.92942	5.90148	2.22191	0.626686	5.83216	3.09591	4.74261	2.34513	3.42217	5.0676	1.70592	3.30018	1.18659	3.92899	2.85982	2.61295
9863	NM_001301128,NM_012301	MAGI2	424	5	245	196	382	16	80	245	361	195	97	650	242	63	219	27	761	500	480	649	627	1479	177	82	0.958374	0.012467	0.710829	0.48326	0.847968	0.049814	0.223072	0.555911	0.922609	0.583931	0.217649	1.71633	0.841089	0.194848	0.564915	0.058164	2.05764	1.46266	1.38162	1.93079	1.61102	3.04919	0.432875
10024	NM_001100620,NM_001278324,NM_005480	TROAP	150	875	34	316	430	465	323	111	172	38	858	74	192	42	714	838	105	13	205	183	215	91	112	453	0.888713	6.45993	0.259993	2.05489	2.50719	3.82144	2.3774	0.661801	1.573	0.299157	5.88722	0.511924	1.75568	0.339838	10.51	6.49863	0.745766	0.092255	1.69292	1.42867	1.49429	0.492981	0.720941
10105	NM_005729	PPIF	416	425	405	709	2511	314	661	678	460	806	836	468	885	268	2205	719	222	917	763	267	735	497	535	1952	2.93595	3.31233	3.68664	5.4925	17.4588	3.07149	5.79057	4.82346	3.67634	7.55267	5.90412	3.85723	9.65238	2.62495	17.7995	4.84623	1.8773	8.38602	6.85918	2.48356	5.87604	3.20196	4.11107
10123	NM_001282431,NM_005737	ARL4C	1144	2293	217	692	90	929	423	3403	393	732	796	338	1669	271	1043	4158	427	567	607	450	218	1072	638	1571	4.46187	9.84884	1.08303	2.94833	0.342625	5.06293	2.05051	13.3352	1.73959	3.78361	3.11595	1.54139	10.0618	1.46153	4.65553	15.5735	1.99262	2.86913	3.02239	2.31216	0.964006	3.79308	2.71088
10195	NM_001006941,NM_005787,NR_024533,NR_024534	ALG3	665	1357	820	1255	1346	905	677	806	551	399	2835	566	395	441	2543	1253	265	754	676	629	609	1225	723	1884	6.8431	14.4859	10.8705	14.0057	13.4271	13.0222	8.5075	8.22649	6.37301	5.34018	28.545	6.78186	6.22436	6.19232	29.4359	11.7284	3.21929	10.121	8.51291	8.44896	6.9282	11.3322	8.02586
10221	NM_001282985,NM_025195	TRIB1	3483	919	1529	2202	1489	1578	720	7121	1307	3228	5330	1153	1704	791	4444	3423	1333	4640	744	501	1253	5031	3598	3282	14.9063	4.33459	8.42527	10.3253	6.26551	9.34782	3.81817	30.6631	6.32528	18.3201	22.8013	5.7545	11.2478	4.68881	21.7111	13.98	6.8268	25.6865	4.046	2.8188	6.06557	19.6287	16.7477
10231	NM_001251973,NM_001251974,NM_005822	RCAN2	1300	113	2763	506	1184	816	509	132	1944	508	686	1175	627	1007	597	56	2368	693	541	1144	1298	1758	1382	185	6.09614	0.565594	16.3847	2.59465	5.3427	5.32645	2.93995	0.60947	10.1795	3.15695	3.22839	6.43455	4.51774	6.47914	3.18592	0.240433	13.2239	4.15287	3.22676	6.93785	6.76727	7.42945	7.04067
10376	NM_006082	TUBA1B	36373	113065	26963	39203	72951	63873	37169	29673	27090	46508	132499	27417	33625	21419	98397	107664	25755	29357	42368	24750	38856	67350	53042	82396	323.23	1107.7	308.631	381.611	637.322	785.726	409.245	265.241	272.192	547.701	1177.05	284.181	460.9	263.894	998.072	912.973	273.956	337.443	478.698	289.643	390.48	545.575	512.438
10381	NM_001197181,NM_006086	TUBB3	553	3611	24	492	328	736	21	287	41	372	834	499	33	181	575	8371	377	570	53	85	232	927	295	2700	4.76679	33.921	0.254346	4.58634	2.74767	8.9526	0.213677	2.5354	0.400684	4.28816	7.26981	5.10976	0.435818	2.20456	5.75901	70.2547	3.93578	6.47649	0.568656	0.953	2.2309	7.2006	2.7965
10417	NM_001128325,NM_001199021,NM_012445	SPON2	843	1131	209	1571	946	2328	2769	1384	1099	207	6416	321	523	486	584	6559	776	3815	1428	265	757	1387	333	2500	7.03016	10.4008	2.23878	14.3601	7.75825	26.8981	28.6392	11.6215	10.3731	2.28255	53.5363	3.1176	6.72459	5.61938	5.56402	52.2443	7.74816	41.6743	15.1547	2.51194	7.13738	10.5501	3.0141
10509	NM_001324029,NM_001324030,NM_001324031,NM_001324032,NM_001324033,NM_001324034,NM_020210,NM_198925	SEMA4B	3771	3621	1837	9586	1987	8562	5278	12101	5101	3671	4487	2610	1218	1978	3491	6181	3377	4194	2150	1580	3064	3052	3824	6453	15.8811	16.3132	10.2996	43.4559	7.96612	48.702	26.7473	50.368	23.8271	20.0513	18.8291	12.6202	7.71054	11.2638	16.5693	24.1926	16.7613	22.3057	11.3287	8.57334	14.2479	11.442	17.1129
10529	NM_001173484,NM_006393,NM_213569	NEBL	1508	160	3196	1866	4841	146	1170	187	3528	1877	671	5085	924	1551	2924	717	3242	2242	3691	4887	4946	3830	3252	31	2.94898	0.297339	8.38052	4.2577	8.30217	0.417547	2.81098	0.375889	7.90818	4.97847	1.33624	11.8246	2.75594	4.42759	6.3622	1.23699	7.61097	6.02104	9.131	12.8529	11.2565	7.25197	7.36657
10616	NM_001323956,NM_001323958,NM_001323960,NM_006462,NM_031229,NR_136659	RBCK1	3352	4263	1395	2763	5443	3757	4077	2617	3044	2584	9430	2508	1863	1830	1516	17960	1193	1834	2399	3337	2349	3145	2684	4616	17.0213	30.9765	9.71149	17.515	31.9092	28.0222	33.0015	14.0396	17.4215	17.7788	54.6792	16.1995	16.974	14.1338	9.09984	103.714	7.08129	13.4719	16.1682	27.5326	16.6878	12.9761	14.8449
10781	NM_001271314,NM_006631	ZNF266	544	7	467	308	292	595	1358	794	1883	1737	347	2733	2699	314	641	401	425	780	399	659	2420	500	1666	543	2.23581	0.027427	2.46815	1.39821	1.17487	3.41347	6.98719	3.27548	8.85612	9.55912	1.42199	13.2299	17.263	1.78291	3.02994	1.56858	2.09457	4.13748	2.09219	3.55803	11.3511	1.86475	7.46887
10826	NM_032385	FAXDC2	958	14	1741	1287	1085	508	201	269	416	509	267	1439	637	553	680	374	1634	485	869	2555	759	2320	308	126	4.92107	0.078863	11.5201	7.23836	5.4748	3.61112	1.2776	1.38544	2.41069	3.46319	1.36839	8.61999	5.04086	3.93387	3.98237	1.83025	10.0424	3.21862	5.67215	17.2823	4.40828	10.8617	1.71494
10846	NM_001130690,NM_006661	PDE10A	3136	10164	380	8542	1030	949	342	8457	459	3843	13523	838	6664	317	673	2343	763	6570	2185	273	298	863	1100	11711	5.91619	21.1682	0.915844	17.6276	1.89225	2.45388	0.791041	16.0621	0.982224	9.61473	25.5076	1.85272	19.4103	0.817655	1.45754	4.18962	1.73153	16.0509	5.23389	0.670789	0.630551	1.47919	2.2624
11004	NM_001297655,NM_001297656,NM_001297657,NM_006845	KIF2C	129	1193	28	108	102	324	261	259	223	104	451	281	250	48	1732	499	109	34	131	119	448	64	148	1089	0.668353	7.10109	0.18465	0.612112	0.520359	2.418	1.74258	1.35073	1.30352	0.742452	2.43345	1.77076	2.07302	0.339969	10.6767	2.56962	0.695057	0.231711	0.894238	0.827279	2.72937	0.298299	0.86894
11082	NM_001135604,NM_007036	ESM1	1079	160	1268	728	86	83	314	1911	2776	787	166	1719	916	1204	981	58	2965	679	677	1902	2732	471	2253	111	8.21547	1.338	12.2181	6.00134	0.627995	0.902888	2.92141	14.3553	23.554	7.97082	1.25652	14.9981	10.6272	12.4646	8.36219	0.406624	26.6905	6.83224	6.41839	18.7969	23.3106	3.19219	18.3617
11259	NM_001042459,NM_001282793,NM_001282794,NM_014890,NM_182909	FILIP1L	1601	160	1151	2	400	11	909	707	1792	1587	3240	3838	2274	2514	1188	315	3656	1185	646	8	96	3993	3946	844	7.5939	0.824961	7.02764	0.007991	1.53993	0.056043	5.34048	3.37292	9.60896	9.83718	15	20.7603	16.4543	16.5327	4.99244	1.42461	20.5754	7.26971	3.89135	0.03689	0.51322	17.2638	20.2177
22974	NM_012112	TPX2	508	3597	95	394	637	1524	714	644	543	160	999	293	618	170	2011	1151	331	117	491	495	640	72	244	1898	2.15527	16.8473	0.519249	1.832	2.65801	8.96351	3.75759	2.75129	2.60691	0.896292	4.24188	1.451	4.04589	0.997686	9.75296	4.66549	1.68281	0.6379	2.65003	2.76877	3.07273	0.278613	1.12548
22996	NM_001080494,NM_001144832,NM_001297662,NM_001297663,NM_001297664,NM_001297665,NM_001297666,NM_001297667	TTC39A	1568	830	530	1229	8093	513	607	603	329	1670	4679	658	227	1283	366	4997	522	4881	2059	933	3013	772	1396	5692	9.14396	5.16855	5.22196	7.50033	49.3992	3.91468	4.28691	3.5791	2.1495	13.0611	29.8819	4.66945	2.11534	10.7688	2.75172	33.9528	3.65476	41.1212	15.9232	7.15421	20.7843	3.86756	9.48816
23089	NM_001040152,NM_001172437,NM_001172438,NM_001184961,NM_001184962,NM_015068	PEG10	4	773	1295	1093	21	137	79	230	1007	1062	517	1773	220	4532	976	66	979	884	280	250	3307	1287	3087	16	0.007903	1.99396	3.91155	2.80441	0.046183	0.440402	0.226887	0.539809	2.66638	3.30731	1.21286	4.85492	0.795906	14.7547	2.61314	0.146059	2.74322	2.68341	0.833204	0.772087	8.78111	2.74945	7.87613
23246	NM_015201	BOP1	1759	2362	1397	1148	2300	932	825	1865	1360	1202	3918	836	789	1034	3496	2312	1124	1331	1534	526	1328	1885	1978	5300	11.275	16.689	11.5311	8.05839	14.4927	8.27026	6.54783	12.0278	9.85485	10.2057	25.1096	6.25079	7.79835	9.18819	25.5796	14.1433	8.62096	11.032	12.4993	4.44111	9.62423	11.0133	13.7828
23403	NM_001080469,NM_001329632,NM_001329633,NM_001329634	FBXO46	1317	368	212	233	473	359	34	214	19	440	482	213	381	345	268	860	234	201	607	50	258	28	20	219	6.89587	1.82526	1.22731	1.14689	2.09242	2.41342	0.188991	0.965451	0.095818	2.8776	2.52509	1.1176	3.04227	2.24845	1.37388	3.69212	1.25862	1.17005	4.0395	0.292332	1.51439	0.113123	0.095138
24137	NM_012310	KIF4A	792	4219	246	512	981	1646	747	516	860	204	1523	421	546	330	1917	842	906	52	548	409	652	60	696	2749	2.73788	16.0795	1.09234	1.93691	3.33088	7.87333	3.19718	1.79277	3.35854	0.93094	5.26054	1.69428	2.90639	1.57811	7.56319	2.77641	3.74794	0.229914	2.40634	1.85795	2.54589	0.189081	2.61212
26115	NM_025185	TANC2	7786	12686	2714	11485	4707	8666	3401	19423	4256	7742	6836	6385	6513	2508	4790	9876	3948	5421	5373	1593	9306	6262	5577	12015	10.3127	18.5245	4.62969	16.6646	6.12847	15.8887	5.58173	25.8797	6.37366	13.5902	9.05123	9.86489	13.3059	4.6057	7.24097	12.4829	6.25896	9.28797	9.04759	2.77789	13.9395	7.56033	8.03081
26768	NR_004404	SNORA73B	92167	419009	141832	576614	813804	531372	273370	100854	162006	52330	247735	187506	51956	154160	87073	301905	99829	303265	219137	148000	65436	167379	174934	139783	6995.92	35063	13866.9	47943	60727.3	55833	25709.5	7700.38	13903.9	5263.83	18797.6	16600.6	6082.94	16223.3	7543.83	21867.1	9070.27	29774.6	21148.3	14794.4	5616.79	11581.1	14435.4
27338	NM_014501	UBE2S	206	645	233	81	935	495	252	269	255	313	880	204	264	106	1508	810	300	251	264	210	256	240	424	957	2.68352	9.28947	3.9054	1.15441	12.0047	8.9514	4.06842	3.52631	3.75239	5.41459	11.4862	3.09649	5.30174	1.91317	22.4734	10.095	4.67699	4.23066	4.37978	3.60473	3.77638	2.8541	6.01924
51054	NR_037144	PLEKHA8P1	273	560	199	424	140	406	198	314	166	159	347	122	173	114	441	651	60	270	79	195	117	168	159	396	2.27231	5.13781	2.12669	3.85814	1.14223	4.66953	2.03705	2.62297	1.56023	1.74532	2.88062	1.18221	2.22126	1.31017	4.18352	5.16927	0.595086	2.89988	0.831002	2.1325	1.10153	1.27085	1.43458
51315	NM_001304526,NM_016618	KRCC1	6	722	4	3	336	8	620	1241	20	899	1784	9	27	15	35	417	23	69	675	14	103	13	20	6	0.048235	6.77585	0.03302	0.026049	2.81042	0.086031	6.76115	10.6271	0.183254	10.3252	15.1857	0.079767	0.345595	0.165666	0.337878	3.38297	0.23249	0.756485	7.30775	0.148256	0.986467	0.095009	0.185092
53833	NM_144717	IL20RB	54	2278	52	592	88	2621	84	1993	48	59	634	40	56	82	166	7059	52	1127	104	205	40	68	67	152	0.408866	19.0966	0.507361	4.92931	0.653591	27.5865	0.786127	15.2394	0.406483	0.591748	4.81381	0.350658	0.651817	0.861187	1.4387	51.2265	0.468612	11.0828	1.00363	2.04742	0.339166	0.468332	0.552914
54470	NM_001009584,NM_001184768,NM_019007,NR_033669,NR_033670	ARMCX6	29	258	13	425	89	253	6	340	19	324	298	18	21	5	17	19	19	57	17	9	469	3	275	170	0.297716	2.32164	0.126839	3.73664	0.699328	3.10123	0.048654	2.74872	0.193746	3.65632	2.58249	0.21952	0.296764	0.050973	0.159441	0.167749	0.21384	0.6435	0.245229	0.100206	4.59133	0.021327	2.60045
54682	NM_018050	MANSC1	405	207	403	171	8	59	187	44	343	453	169	742	330	210	366	20	516	118	197	441	501	477	522	131	2.7403	1.54023	3.5154	1.26839	0.046618	0.5477	1.56798	0.298611	2.62061	4.0624	1.14283	5.85552	3.43865	1.96332	2.82602	0.128708	4.17847	1.03308	1.68951	3.93113	3.8314	2.94125	3.84203
54757	NM_001243746,NM_017565,NR_027751	FAM20A	1516	2070	700	2186	284	1124	226	7076	659	1405	757	2631	1726	694	1380	2570	647	3432	412	1076	1165	759	1094	4145	5.79131	8.15658	3.38124	8.92564	0.964941	5.80287	0.965251	26.1958	2.77518	6.82948	2.69397	11.4404	9.82505	3.51772	5.76409	9.29777	2.9627	16.1172	1.84882	5.37421	4.87674	2.41422	4.36836
54825	NM_001171976,NM_017675	CDHR2	1596	246	3473	10	4014	946	1998	90	7590	50	1567	1533	415	370	1503	807	11764	136	3724	2411	3496	2319	378	8	6.03087	0.979612	16.9053	0.039416	14.269	4.7342	9.35401	0.327197	32.4316	0.235342	5.92042	6.75746	2.41432	1.85018	6.47986	2.78165	53.2211	0.636037	17.8928	11.9973	14.9407	7.98658	1.54984
54935	NM_001319658,NM_001319659,NM_017823	DUSP23	412	376	392	1860	861	841	325	767	383	759	356	264	284	223	265	771	158	939	565	509	653	455	493	760	8.6371	8.98849	10.525	42.8401	17.3512	24.5278	8.38566	16.5301	8.84934	21.0341	7.56508	6.31093	9.37605	6.54597	6.1944	15.3966	3.97114	25.2563	15.0506	14.153	15.6853	8.49918	11.438
54972	NM_017870,NM_178031	TMEM132A	1594	574	208	1402	1369	1255	439	606	1216	1126	1912	388	286	456	466	4447	332	973	959	317	113	351	652	822	7.04947	2.79635	1.18159	6.78864	5.94561	7.67907	2.39905	2.69204	6.07376	6.59553	8.44783	1.99541	1.94619	2.78829	2.34882	18.7663	1.75626	5.56318	5.38542	1.8418	0.55924	1.41129	3.12709
55034	NM_017947	MOCOS	304	2270	32	524	2162	2022	70	3992	186	416	1350	591	405	101	1590	7441	4	4739	295	481	48	342	102	7436	1.55482	12.8299	0.205933	2.94358	10.8999	14.3501	0.4421	20.5895	1.07531	2.82408	6.92108	3.52973	3.20269	0.715683	9.30237	36.4125	0.024435	31.4367	1.91979	3.24642	0.272648	1.5948	0.567846
55076	NM_018004	TMEM45A	284	3108	1017	1540	601	835	577	1998	526	397	534	398	451	320	605	9383	360	3216	761	403	572	1523	471	13367	2.7987	33.8455	12.9335	16.6622	5.83625	11.4122	7.06077	19.8541	5.87037	5.19548	5.27328	4.58404	6.86914	4.38199	6.81197	88.4557	4.25211	41.0898	9.54731	5.24175	6.38322	13.7085	5.05842
55137	NM_001321825,NM_018086	FIGN	791	311	1277	186	49	499	431	838	598	284	205	685	499	963	264	43	481	417	915	1207	417	1381	625	509	1.71013	0.740293	3.56323	0.43636	0.103887	1.49365	1.18087	1.82259	1.46033	0.832784	0.450875	1.72842	1.68994	2.8886	0.650666	0.086777	1.24665	1.16549	2.51637	3.50194	1.02201	2.73894	1.46663
55151	NM_018112	TMEM38B	382	150	1962	460	618	259	1480	305	1452	757	484	1511	417	1864	1166	139	1658	743	797	1844	2178	1524	1638	940	1.67375	0.721592	11.098	2.21109	2.66822	1.57287	8.04911	1.34362	7.20789	4.40251	2.12201	7.73619	2.82448	11.35	5.84368	0.578367	8.71238	4.21709	4.44622	10.6621	10.8172	6.09955	7.8198
55240	NM_001008410,NM_018234,NM_138637,NM_182915	STEAP3	1300	2941	425	3694	892	7049	200	4717	478	2134	1626	125	286	233	435	4105	57	1109	501	72	271	134	2489	10118	4.71844	11.7827	1.98796	15.174	3.49338	35.843	0.898574	17.7528	1.98256	11.159	6.0668	0.526299	1.60834	1.19453	1.85381	14.4505	0.247783	5.20807	2.34279	0.342229	1.10952	0.479179	10.3018
55504	NM_001204458,NM_001204459,NM_018647,NM_148957	TNFRSF19	515	920	842	438	48	303	1167	391	713	463	75	868	258	474	668	610	779	193	810	885	1235	1266	851	17	4.81062	3.76945	4.08385	1.65938	0.161137	1.452	7.05265	2.01831	3.66946	2.59867	0.258682	6.98373	1.96602	3.10008	3.60483	2.01625	5.84227	1.02417	5.86523	7.73241	5.7074	9.03835	5.42239
55565	NM_001201552,NM_001201553,NM_001201554,NM_001201556,NM_001318238,NM_001318239,NM_017530	ZNF821	408	282	207	271	81	129	338	70	471	454	235	473	294	356	187	33	464	119	299	487	579	643	549	112	3.20081	2.41151	2.09277	2.30154	0.617653	1.4115	3.28823	0.544387	4.24919	4.89072	2.0285	4.83774	3.67269	4.3535	1.7471	0.240363	4.46891	1.36108	3.36052	5.18698	5.25696	4.93606	4.80028
55971	NM_018842	BAIAP2L1	965	2836	327	1817	679	1788	108	2466	223	869	1308	453	351	347	1200	2059	625	394	407	111	560	558	1167	1469	4.09112	13.253	1.78159	8.43633	2.82635	10.4884	0.564939	10.5138	1.06554	4.88209	5.54054	2.23887	2.28941	2.03974	5.80419	8.32875	3.17018	2.1587	2.19312	0.617737	2.68264	2.15574	5.3765
57158	NM_020433,NM_175913	JPH2	785	139	198	990	1183	4247	410	3873	1251	2486	947	299	585	439	433	8850	835	1767	1640	282	281	443	981	1998	2.5875	0.495379	0.827202	4.98312	4.92611	23.6872	2.0578	13.9868	5.81885	12.9713	3.56463	1.26392	3.28056	2.31529	1.69507	27.9229	3.29644	8.76422	7.2094	1.33774	1.18969	1.31064	4.12735
57221	NM_020340	ARFGEF3	653	3709	540	3365	4729	1769	1664	3684	2832	2164	3964	790	701	1134	962	10834	662	4248	2277	499	3155	2324	3021	12171	0.681833	4.2747	0.726511	3.85336	4.86062	2.55953	2.15454	3.87443	3.34736	2.9972	4.14283	0.963168	1.1302	1.64333	1.14772	10.809	0.828418	5.7445	3.02698	0.686834	3.73023	2.21494	3.43382
57458	NM_001301036,NM_020698	TMCC3	564	156	512	117	20	225	162	207	449	509	121	391	502	351	333	36	740	163	535	147	852	519	563	239	1.49303	0.453858	1.74556	0.335623	0.051891	0.82124	0.528728	0.549033	1.34142	1.77856	0.317321	1.20294	2.04227	1.2868	1.00407	0.089978	2.34393	0.554984	1.79605	0.511291	2.54885	1.25258	1.6183
57502	NM_001282145,NM_001282146,NM_020742,NM_181332	NLGN4X	535	1	924	362	39	8	331	441	791	453	521	235	204	1092	475	37	1500	441	456	17	321	592	1148	31	1.34302	0.000548	2.98837	0.99383	0.095934	0.027347	1.02902	1.1116	2.24436	1.50713	1.30592	0.686493	0.789042	3.79982	1.35958	0.086532	4.50835	1.42964	1.45308	0.055603	0.909346	1.35297	3.13199
57537	NM_020777	SORCS2	262	714	15	1268	153	1371	23	738	76	748	1431	398	539	48	93	2838	113	497	68	15	71	124	318	82	0.671241	2.02215	0.046904	3.56909	0.386369	4.87581	0.071321	1.90792	0.21915	2.54585	3.67579	1.19141	2.1363	0.169016	0.271875	6.95944	0.344808	1.64939	0.221682	0.050334	0.204743	0.28953	0.887728
57683	NM_001285549,NM_020923	ZDBF2	738	418	3047	74	841	184	376	1534	1356	1316	472	2051	1183	376	1854	52	1806	518	1070	2027	1989	598	666	219	1.11741	0.698212	5.971	0.12106	1.2479	0.38301	0.702167	2.35133	2.31225	2.657	0.71235	3.63526	2.76924	0.791861	3.22747	0.074918	3.26398	1.01571	2.0541	4.06956	3.42308	0.823827	1.09379
57733	NM_001128432,NM_001277225,NM_020973,NR_102355,NR_102356,NR_102357	GBA3	1655	16	3810	2555	5281	458	2300	469	1629	2333	103	2499	654	2792	2546	132	4612	2009	2414	5124	10400	4630	2987	104	13.0143	0.126541	38.9817	22.9136	41.4791	5.32885	20.7957	3.39262	13.5522	24.3245	0.73705	22.9373	8.26717	30.4832	22.7711	0.944642	41.8814	20.073	23.9782	51.4747	90.9643	34.9984	25.7154
57761	NM_001301188,NM_001301190,NM_001301193,NM_001301196,NM_001301201,NM_021158	TRIB3	423	727	59	791	1075	1444	1624	876	543	545	3402	613	170	275	445	7879	36	725	225	648	462	298	899	2842	2.81489	5.3146	0.474287	5.74667	6.61589	12.5146	13.6505	5.5173	3.9367	4.51732	21.9384	4.78773	1.6328	2.59066	3.65341	51.1679	0.268801	5.86456	1.78341	5.70448	3.27488	1.69751	6.4167
58510	NM_021232	PRODH2	124	528	322	44	182	391	1786	252	1037	312	344	260	48	755	133	189	297	339	379	527	393	1225	914	227	1.14262	5.39831	3.83753	0.43936	1.65912	5.01593	20.5279	2.34501	10.8755	3.82436	3.18993	2.81027	0.68372	9.70633	1.39962	1.66512	3.28856	4.05837	4.47093	6.43598	4.1141	10.3557	9.21076
59277	NM_001329700,NM_001329701,NM_001329702,NM_021229	NTN4	1940	645	1336	1213	1334	1395	4194	1225	1839	2060	383	5009	1326	1060	2312	1450	1768	1212	2344	6035	6902	7580	4178	102	8.36282	3.0587	7.40254	5.71716	5.6441	8.30895	22.6118	5.31293	9.03093	11.8249	1.64739	26.0076	8.81929	6.34138	11.4201	5.95483	9.19437	6.79565	13.3703	34.3794	33.6142	30.8697	20.0302
60681	NM_021939	FKBP10	6695	2066	2933	9249	5490	8614	3444	11156	3674	6530	24622	4254	1948	5716	4356	14286	3931	3547	3517	1420	1074	4703	10893	9007	36.1304	12.2922	20.384	54.6767	29.127	64.3538	23.0279	60.5665	22.4192	46.703	132.844	26.779	16.2157	42.7698	26.832	73.5761	25.3911	24.7592	24.1283	10.0883	6.55354	23.1379	63.9142
64072	NM_001171930,NM_001171931,NM_001171932,NM_001171933,NM_001171934,NM_001171935,NM_001171936,NM_022124,NM_052836	CDH23	1841	178	637	4274	527	172	2638	3291	1747	780	1270	3319	1338	12736	1355	161	15252	541	2187	205	4235	1714	15563	878	5.05783	0.273789	1.72102	6.69608	0.723539	0.533698	7.6879	4.91566	4.52763	2.55992	1.87041	10.3389	3.70475	34.07	2.27692	0.586491	34.5965	1.00133	4.29394	0.385885	10.5588	2.41727	30.2592
64073	NM_001317801,NM_033520	C19orf33	597	1024	401	1591	2216	1900	832	715	357	362	631	403	130	574	583	3866	447	193	389	250	575	254	319	91	19.6876	37.8154	16.5478	55.9176	70.7639	85.3814	33.5685	23.8585	13.0876	15.6192	20.8284	15.6455	6.64086	25.8016	21.6653	121.38	17.0891	8.20448	16.3508	10.9333	21.0243	6.9234	11.4672
78999	NM_024036	LRFN4	300	392	118	209	396	295	107	238	64	142	164	127	203	89	295	1265	152	35	92	256	36	251	109	234	1.84646	2.65507	0.935308	1.40423	2.39532	2.51239	0.813008	1.47347	0.443898	1.15112	1.00587	0.910497	1.92112	0.756304	2.06729	7.42575	1.1146	0.273454	0.713556	2.07059	0.250171	1.40377	0.726542
79175	NM_001282495,NM_001282496,NM_001282497,NM_001282498,NM_001282499,NM_001321800,NM_001321801,NM_001321802,NM_001321803,NM_001321805,NM_024325	ZNF343	256	113	579	84	9	188	470	872	1029	1088	226	439	456	631	96	4	732	398	495	613	781	889	618	304	1.09197	0.512424	3.09182	0.379153	0.034999	1.07677	2.46233	3.65678	4.97872	6.47923	0.934227	2.23145	2.91503	3.73992	0.45873	0.01344	3.67075	2.2383	2.68013	3.46469	3.84058	3.43128	2.87526
79581	NM_001253815,NM_001253816,NM_024531,NR_045600	SLC52A2	643	578	712	508	927	515	244	643	414	369	2008	260	264	374	1671	1292	230	429	539	176	350	681	529	1304	5.28949	5.24495	7.14507	4.58211	7.49898	5.86616	2.48022	4.87823	3.65742	3.73669	16.5291	2.49064	3.38831	4.26534	15.977	10.1532	2.25878	4.56722	5.62019	1.90209	3.08223	5.10974	5.00585
79716	NM_001204872,NM_001204873,NM_024663	NPEPL1	838	730	349	998	622	759	154	664	515	792	1831	686	555	365	531	4288	448	360	447	460	531	1009	956	1320	6.09732	5.7293	3.19357	7.78227	4.35208	7.47745	1.35131	4.75609	4.23374	7.54246	13.177	5.77116	6.13994	3.60962	4.37736	29.6319	3.90872	3.32613	4.05889	4.30904	4.30941	6.57458	7.43287
79729	NM_001162530,NM_024676	SH3D21	3620	1202	403	2626	2331	1973	483	3829	933	2510	2886	951	649	1574	672	7182	716	1857	1789	209	1227	1820	1698	1336	24.1331	8.18038	3.20293	19.2312	14.7667	17.5886	4.00166	24.6473	7.04122	22.0784	18.3643	7.14863	6.57563	14.3825	5.06423	44.872	5.7225	16.0485	15.2042	1.84041	9.27145	10.94	12.3436
79734	NM_001282684,NM_001282685,NM_001282686,NM_024681	KCTD17	258	323	290	191	119	383	117	71	130	152	623	115	211	68	78	731	100	203	162	21	59	107	146	303	2.266	3.13164	3.51193	1.8398	1.03042	4.90055	1.27639	0.626265	1.29011	1.85937	5.89514	1.29286	3.03136	0.820545	0.783364	6.1734	1.18894	2.31288	1.81143	0.233914	0.578291	0.858064	1.40292
79739	NM_001350214,NM_001350215,NM_024686	TTLL7	1414	1114	2166	1092	96	955	1955	303	2629	1340	833	1975	1000	2230	1140	214	2032	364	1001	919	945	1769	1691	391	2.80996	2.37164	5.48951	2.30953	0.18229	2.55351	4.69415	0.588972	5.82821	3.46293	1.61348	4.57277	2.97949	6.13721	2.52119	0.39382	4.73201	0.908694	2.45864	2.33719	2.06407	3.11618	3.614
79940	NR_026807,NR_121612,NR_121613,NR_121614	LINC00472	185	33	485	66	50	22	161	49	345	543	143	207	211	387	178	53	359	327	80	575	553	94	238	110	0.301425	0.058646	1.01946	0.117036	0.079546	0.049293	0.322828	0.079375	0.636142	1.17753	0.232083	0.394141	0.528524	0.879802	0.32944	0.08144	0.698772	0.687868	0.165043	1.24032	1.0166	0.139669	0.420137
79993	NM_001104558,NM_001297617,NM_001297618,NM_024930	ELOVL7	880	65	1951	1067	535	398	5130	259	3249	473	373	1307	408	3040	1374	1185	2275	1019	1196	4875	3141	2216	1052	348	3.48551	0.263217	9.9591	4.67356	2.13317	2.02527	25.2434	0.956141	14.6253	2.50298	1.37148	6.08296	2.47657	16.6	5.86049	4.16013	10.7828	5.27187	6.17002	25.454	14.1298	7.47019	4.63417
80036	NM_001007470,NM_001007471,NM_020952,NM_024971,NM_206944,NM_206945,NM_206946,NM_206947,NM_206948	TRPM3	3692	501	5087	1168	566	204	1929	104	2689	1336	8074	3462	1417	3028	4425	554	5790	2745	2953	5069	9213	7067	3801	826	10.7827	1.36904	24.2231	3.17514	1.38136	0.698122	9.92904	0.25746	16.0374	10.79	30.3851	11.5026	14.3744	12.3712	14.666	1.30999	19.3392	20.7848	9.87994	22.7952	32.1677	34.4811	11.1679
80144	NM_001166133,NM_025074	FRAS1	6914	768	17486	882	1665	3129	7472	1145	9419	8034	470	14197	1667	10133	3095	168	13056	1791	1955	10375	10991	21144	9121	142	7.76741	0.84225	24.3317	0.96128	1.63017	4.3158	10.2118	1.14644	11.9367	12.5624	0.467307	17.8454	2.59857	14.4157	5.46082	0.159298	18.6822	2.32527	2.48487	14.9776	15.3493	20.454	10.5752
80150	NM_001083926,NM_025080	ASRGL1	339	442	1218	75	1252	99	1262	344	2849	331	2214	457	221	1323	280	60	697	285	611	2248	2379	2735	1020	1530	2.23673	3.13315	10.3709	0.5284	8.13732	0.877228	10.364	2.22145	21.1644	2.86195	14.4972	3.5324	2.25467	12.0681	2.087	0.367484	5.52994	2.36812	5.15333	19.4387	17.6526	16.4867	7.30166
80217	NM_025145	CFAP43	869	125	979	315	505	91	423	333	525	860	119	763	205	470	593	91	941	368	1516	764	886	679	417	101	2.51193	0.395907	3.64635	0.99658	1.43553	0.364072	1.51344	0.967946	1.71633	3.2961	0.342685	2.57318	0.912037	1.88161	1.95448	0.250392	3.25603	1.37494	5.57241	2.90901	2.89722	1.78827	1.30894
83543	NM_001185095,NM_001185096,NM_031426,NR_033701	AIF1L	719	3	1680	311	1417	64	676	42	535	90	317	2981	219	593	447	376	729	274	667	2010	1882	2341	161	65	3.25254	0.009761	9.74765	1.54129	6.27258	0.391041	3.80326	0.184248	2.72727	0.53555	1.43103	15.7132	1.5223	3.70948	2.30183	1.62008	3.93483	1.5922	3.83464	11.8467	9.55175	9.64831	0.78755
83879	NM_031942,NM_145810	CDCA7	140	587	9	49	215	233	88	340	141	77	358	25	216	12	377	199	76	20	38	46	64	33	54	379	0.844513	3.57885	0.062499	0.293688	1.16759	1.85877	0.603027	1.89232	0.939037	0.579282	2.15946	0.161343	1.97175	0.091673	2.51006	1.0485	0.503406	0.138004	0.263429	0.328529	0.40761	0.161942	0.334093
84125	NM_001079910	LRRIQ1	524	403	1189	51	753	144	1071	909	1072	304	35	639	415	736	300	273	580	219	854	1825	554	1092	314	84	1.49489	1.26758	4.37545	0.159369	2.11523	0.567118	3.79035	2.61112	3.46388	1.14791	0.098024	2.12786	1.82782	2.91468	0.975487	0.743595	1.98216	0.806295	3.10063	6.86939	1.79066	2.84341	0.973648
84561	NM_001195483,NM_024628	SLC12A8	602	1480	245	57	462	435	59	331	41	676	2281	237	128	19	43	1704	4	100	592	109	389	232	150	348	2.66439	7.2318	1.3939	0.276653	2.01018	2.669	0.321789	1.47586	0.202096	3.98998	10.1675	1.21666	0.872663	0.115198	0.217534	7.2819	0.021121	0.571572	3.3313	0.63622	1.96232	0.93463	0.723989
84790	NM_001303114,NM_001303115,NM_001303116,NM_001303117,NM_032704	TUBA1C	12917	52157	11458	15332	28097	29208	20186	12332	11258	20427	78092	11611	10807	9547	41096	51717	9083	17557	14800	12779	15566	26875	21547	34102	122.26	544.136	139.688	158.828	261.367	382.226	236.612	117.405	120.472	255.965	738.65	128.144	157.761	125.277	443.721	467.004	102.905	214.94	177.692	159.276	166.437	231.874	221.566
84879	NM_001136493,NM_001287808,NM_001287809,NM_001349821,NM_001349822,NM_001349823,NM_032793,NR_109896	MFSD2A	108	40	37	189	762	660	43	201	58	61	2363	99	253	22	115	1287	25	849	74	9	88	198	232	649	0.758078	0.308127	0.326047	1.47665	5.26898	6.45541	0.366656	1.42064	0.48586	0.571783	16.8534	0.803969	2.86049	0.209257	0.91851	8.79004	0.202	7.91289	0.652967	0.079658	0.694646	1.26512	1.80619
85453	NM_033512	TSPYL5	243	900	140	655	517	293	36	116	328	662	124	369	232	179	337	894	156	377	429	70	249	203	447	569	0.846373	3.45803	0.625523	2.49894	1.76878	1.41064	0.155344	0.406652	1.29143	3.0548	0.430764	1.49869	1.24676	0.864212	1.33916	2.97157	0.650726	1.69789	1.89767	0.320002	0.980189	0.644636	1.69299
90120	NM_001256526,NM_152833,NR_134506	TMEM250	19	3	20	7	5	4	48	63	134	124	36	110	129	172	50	27	80	163	39	153	107	66	185	42	0.099046	0.014448	0.133157	0.036362	0.021508	0.03021	0.319542	0.345516	0.937191	0.89698	0.192065	0.698449	1.08261	1.29831	0.308867	0.136161	0.522135	1.14845	0.269319	1.09598	0.66058	0.328531	1.09855
92126	NM_032160	DSEL	560	2013	6266	652	1824	1095	5077	714	2513	496	1420	1925	246	1320	1503	584	2044	674	770	3918	1685	3340	1015	743	0.938815	3.71984	13.5308	1.19639	3.00581	2.54129	10.5455	1.20351	4.76352	1.10154	2.37904	3.7631	0.633767	3.06794	2.87476	0.933238	4.10155	1.46006	1.64005	8.6502	3.19343	5.10424	1.84988
93109	NM_001011655,NM_001166305,NM_001166306,NM_138399	TMEM44	1709	1231	269	1149	1186	1458	693	950	404	1061	1254	312	370	463	367	1190	427	291	451	499	308	245	831	741	11.268	8.48008	2.23294	8.25893	7.67197	13.0973	5.63221	6.29462	3.00271	9.17636	8.11757	2.34122	3.73672	4.21787	2.76062	7.26718	3.36689	2.47258	3.76735	4.12555	2.29297	1.39373	5.93759
113146	NM_001350929,NM_138420	AHNAK2	149824	122915	32508	206784	40026	176626	20390	372866	66550	50969	254216	62989	10273	25036	46376	559043	113719	178952	116598	51469	146500	5273	90845	122537	127.389	115.983	35.8163	193.138	33.5593	208.503	21.458	319.023	63.9894	57.3707	216.776	62.6434	13.4988	29.4818	45.0652	454.984	115.973	196.804	125.915	57.5709	140.991	4.08139	84.2805
114787	NM_052899	GPRIN1	76	265	66	72	357	62	109	54	72	54	81	40	78	45	180	93	42	79	25	11	82	26	120	301	0.277375	1.07636	0.311955	0.291001	1.29669	0.315492	0.497858	0.200161	0.300497	0.263362	0.296307	0.171839	0.441785	0.230656	0.758483	0.326446	0.18538	0.377764	0.112837	0.053183	0.339504	0.08764	0.48034
115677	NM_001039724,NM_001171631,NM_001171632,NM_052946	NOSTRIN	4871	819	4483	1765	2439	1238	2016	2082	4897	2412	491	2915	1568	3910	3226	566	5764	1782	2774	3050	4774	4612	2975	75	35.3848	6.41349	43.6592	15.5729	19.3584	13.8947	18.444	16.6413	37.1366	21.458	3.00195	23.9782	16.1018	42.995	25.7369	2.9768	43.3115	18.3102	26.3023	25.8212	36.6848	33.2857	23.2704
115908	NM_001256099,NM_138455	CTHRC1	183	2263	38	1051	1054	197	362	172	117	1792	3269	437	379	479	266	661	249	1054	121	192	581	348	1110	3150	2.22056	30.3717	0.58598	14.0728	12.6151	3.31216	5.45896	2.10559	1.61263	29.351	40.233	6.24152	7.11128	8.07604	3.68861	7.90721	3.69811	16.8738	1.86087	3.07885	7.99777	3.86006	14.6815
124751	NM_001304947,NM_213597	KRBA2	542	56	247	10	158	186	177	553	571	440	203	800	318	348	306	2	466	5	30	718	440	556	476	76	3.58174	0.370582	1.9462	0.060452	0.945939	1.58793	1.33636	4.36578	4.98622	3.62166	1.54309	6.23132	3.42501	2.94837	2.75771	0.011664	3.85171	0.032874	0.25511	5.94352	3.47106	4.00741	4.00654
126961	NM_021059,NM_021059_dup1	HIST2H3C	591	2362	149	430	1148	873	351	562	638	140	940	133	626	109	404	1871	154	87	537	441	565	287	236	1965	18.108	79.9058	5.87085	14.4237	34.6167	37.083	13.3405	17.3233	22.1114	5.68373	28.8181	4.73739	29.5907	4.61312	14.1453	54.7752	5.63333	3.42652	20.9272	17.8044	19.5903	8.02061	7.87031
128239	NM_178229	IQGAP3	939	5045	241	864	1394	1217	886	1605	599	163	3141	454	794	193	566	3282	775	88	558	1086	1215	327	547	1898	2.41262	14.2985	0.796153	2.43336	3.52239	4.33009	2.82202	4.14891	1.74085	0.552963	8.07094	1.3596	3.14714	0.68597	1.66018	8.05219	2.38396	0.291045	1.82323	3.67581	3.53136	0.765091	1.52853
128497	NM_080608	SPATA25	142	214	43	153	327	152	146	146	49	72	74	81	44	53	53	328	27	192	129	83	66	108	41	247	3.06737	5.10156	1.19646	3.60962	6.95451	4.52898	3.90153	3.16929	1.19589	2.04567	1.59207	2.03915	1.45102	1.57067	1.28648	6.75746	0.683255	5.3655	3.53307	2.3512	1.60283	2.11907	0.963392
130752	NM_001039845,NM_001282940,NM_001330223,NM_001330224,NM_001330225,NM_001330226,NR_104261,NR_138467,NR_138468	MDH1B	264	46	724	56	173	32	161	336	614	72	77	241	279	261	194	333	514	203	586	174	213	348	292	80	1.45721	0.269525	5.391	0.32053	0.903216	0.231648	1.1174	1.80251	4.14281	0.519469	0.404301	1.63269	2.39313	2.01569	1.17299	1.68893	3.50158	1.39486	3.99807	1.24054	1.42489	1.68468	1.77444
146909	NM_001264573,NM_001265577	KIF18B	158	861	34	195	378	437	104	45	103	52	536	42	240	32	366	564	135	4	234	112	152	17	90	232	0.570287	3.61347	0.158746	0.774556	1.34786	2.28346	0.463399	0.160573	0.421484	0.246393	1.94117	0.174751	1.34232	0.160711	1.51388	1.95013	0.585368	0.018771	1.12527	0.533532	0.623041	0.053144	0.354545
147968	NM_144691	CAPN12	2362	1314	1525	5690	2486	1821	1299	3411	1425	2084	8365	938	1603	1875	1329	7116	580	957	2139	513	1586	1867	1735	795	11.7438	7.20353	9.76352	30.9932	12.1506	12.5326	8.00014	17.0616	8.0081	13.7283	41.5822	5.43561	12.2959	12.9274	7.53836	33.7642	3.44819	6.15504	13.5226	3.35814	8.91833	8.4625	9.37952
148229	NM_001178002,NM_138813,NR_047593	ATP8B3	700	584	126	621	1561	490	218	1158	413	386	1709	133	245	474	236	1337	500	312	417	117	132	294	617	1610	2.07782	1.95935	0.480943	2.01768	4.55887	2.02017	0.807512	3.4645	1.39391	1.55751	5.09274	0.48131	1.12555	2.00207	0.804107	3.83475	1.77471	1.19912	1.58178	0.455945	0.452527	0.801834	2.0457
149175	NM_001031740,NM_001113482,NM_152496	MANEAL	16	190	69	323	500	917	211	13	172	223	46	57	100	37	343	344	109	68	66	45	158	115	262	461	0.084094	1.1355	0.551685	2.02719	3.01574	7.47669	1.42097	0.078294	1.07711	1.66149	0.276035	0.369102	0.845283	0.29789	2.27419	2.01385	0.722502	0.476298	0.454406	0.34066	1.03114	0.632485	1.65249
149345	NM_198149,NR_030775	SHISA4	223	197	261	142	844	409	21	548	225	175	1091	248	177	83	126	665	131	411	281	126	38	292	167	333	2.09092	2.03848	3.16166	1.46229	7.80755	5.32512	0.24343	5.18348	2.87735	2.25172	10.2581	2.72208	2.56714	1.0826	1.34936	5.97308	1.48009	5.00289	3.83723	1.55294	0.401674	2.52696	1.70185
150223	NM_001017964	YDJC	125	43	60	99	225	78	99	77	61	111	288	48	44	22	128	237	41	95	80	26	71	139	71	81	1.44347	0.542166	0.893248	1.25371	2.57116	1.24119	1.41311	0.890967	0.795823	1.70187	3.34585	0.64022	0.789038	0.348444	1.69853	2.62557	0.562973	1.41669	1.17577	0.391219	0.926328	1.46326	0.88577
150726	NM_001080410	FBXO41	853	1006	245	511	471	489	50	238	81	117	1332	131	416	51	240	1412	8	114	407	243	256	409	62	180	1.91428	2.49069	0.70785	1.25642	1.03864	1.51844	0.138867	0.537146	0.2054	0.34814	2.98868	0.341318	1.43895	0.158609	0.613137	3.02486	0.021455	0.330435	1.16161	0.717491	0.647962	0.837371	0.149068
153562	NM_001038603,NM_001244734	MARVELD2	354	128	402	115	380	130	159	59	968	109	56	1173	82	486	642	192	787	110	421	301	2451	270	352	914	2.54963	1.01199	3.72904	0.904984	2.68827	1.29066	1.41743	0.426175	7.92851	1.03417	0.402849	9.85075	0.907861	4.8511	5.27624	1.31733	6.80158	1.01765	3.85088	2.85068	20.0069	1.76971	2.75547
158067	NM_001317958,NM_001317959,NM_152572	AK8	158	78	288	131	231	102	135	131	249	127	158	262	59	241	107	114	151	77	351	348	319	627	345	7	1.04869	0.532718	2.43713	0.991155	1.58355	0.903033	1.17995	0.93509	2.05039	1.23384	1.04479	2.09965	0.661287	2.4669	0.776883	0.677233	1.15891	0.613699	3.01207	3.02009	2.65054	3.87329	2.75093
158471	NM_001308047,NM_001308048,NM_001308049,NM_001308050,NM_001308051,NM_001330680,NM_015225,NR_131751	PRUNE2	20804	16425	33315	13621	5887	6702	19685	15856	54802	19110	2744	21649	10631	31645	8499	28590	26242	10072	34231	35250	40654	46102	35250	11184	26.2405	23.3041	55.0473	19.6454	7.7242	11.6628	31.3285	20.0378	79.1981	32.565	3.47499	32.2395	21.2134	56.1804	12.9029	35.0704	40.4715	17.2388	56.3793	58.8994	58.2048	53.6279	49.8648
163059	NM_001080411,NM_001308346,NM_001308348,NM_001308351,NM_001308355,NM_001308357	ZNF433	1050	50	696	271	6	363	964	1157	1030	566	123	1797	315	781	744	107	427	168	846	1292	431	665	666	151	6.89923	0.349682	5.85347	1.8796	0.037417	3.19071	7.82064	7.57082	7.65333	4.91861	0.775553	13.7295	3.19947	7.06751	5.59803	0.644717	3.33368	1.42856	7.10987	11.1656	3.18285	3.98136	4.73265
166379	NM_001178007,NM_152618	BBS12	208	178	301	314	78	2	630	206	406	377	125	493	294	259	154	159	420	450	406	1116	900	129	332	138	0.993586	0.886254	1.85566	1.64526	0.3433	0.007333	3.74025	0.955867	2.19657	2.359	0.586846	2.75738	2.17309	1.7194	0.838545	0.726671	2.40451	2.79135	2.47478	7.02149	4.86756	0.532412	1.72044
168455	NM_175884	CCDC71L	198	162	38	275	94	195	125	928	94	113	184	56	66	203	42	384	42	176	77	89	71	185	108	170	0.449106	0.404578	0.11098	0.686294	0.208387	0.612407	0.352444	2.1256	0.241584	0.339614	0.41849	0.148269	0.231719	0.639549	0.108906	0.833902	0.11448	0.518668	0.220872	0.266612	0.181777	0.382661	0.265403
169841	NM_001301275,NM_003448,NM_194320	ZNF169	135	77	190	132	16	152	155	42	349	261	50	285	386	226	170	191	271	152	325	451	277	591	343	74	0.75716	0.474506	1.36667	0.806988	0.088101	1.17738	1.07356	0.235226	2.20996	1.93942	0.282817	1.86023	3.33964	1.99068	1.08839	1.01915	2.06752	1.26336	2.65614	3.32625	1.98225	3.01966	2.32616
200058	NR_026900	FLJ23867	98	19	50	94	66	121	11	199	20	64	322	50	41	39	30	868	44	60	36	52	71	10	43	230	0.557719	0.11369	0.368173	0.585757	0.370117	0.957245	0.077035	1.14415	0.128788	0.479076	1.84184	0.330944	0.356543	0.30216	0.193952	4.74453	0.301001	0.438219	0.261584	0.387904	0.454982	0.05207	0.264373
202915	NM_001097620	TMEM184A	664	28	241	346	951	1143	160	259	256	748	1737	202	29	236	340	785	184	371	357	309	621	585	654	488	1.6439	0.076171	0.766899	0.938974	2.3171	3.91956	0.490844	0.643868	0.71555	2.45481	4.30497	0.583356	0.110791	0.81013	0.960891	1.85534	0.54468	1.18823	1.12452	1.00591	1.74092	1.32035	1.76121
219844	NM_001134793,NM_145014	HYLS1	9	28	6	156	35	8	11	188	183	110	3	287	198	149	138	57	269	128	52	517	335	234	248	243	0.064873	0.232045	0.052623	1.2869	0.259372	0.079134	0.100125	1.42697	1.56109	1.16184	0.015109	2.52788	2.301	1.55631	1.18911	0.406051	2.43234	1.24289	0.491082	5.13699	2.85603	1.60941	2.03204
220963	NM_001323977,NM_001323978,NM_001323979,NM_001323980,NM_001323981,NM_194298	SLC16A9	236	26	3693	117	350	40	1560	165	2381	858	151	1324	91	3353	1416	21	1431	1398	628	5342	4778	4816	1250	671	0.898535	0.109545	18.7136	0.48716	1.34038	0.207713	7.38717	0.633332	10.5039	4.49193	0.576457	6.02559	0.535413	18.1641	6.28969	0.076516	6.68328	6.91191	3.10989	27.8251	21.3066	17.2208	5.2997
221264	NM_001145128,NM_001329602,NM_001329603,NM_145025,NR_138057	AK9	1680	90	2178	927	380	599	1344	1487	2380	1174	1177	1347	1067	1831	2043	297	2447	741	1902	3023	2194	2626	1383	955	5.02703	0.242975	8.18018	2.49677	0.918287	2.0376	5.22961	3.94295	9.18239	5.38111	4.39452	5.30476	5.54603	7.64361	7.7985	0.695478	9.3354	2.47643	6.08099	11.7777	8.88308	5.88638	5.09188
221491	NM_001008703,NM_001008704,NM_001287396,NM_001287397,NM_001287398,NM_178508	SMIM29	77	19	139	40	312	153	42	171	88	197	187	38	83	79	213	724	30	112	77	44	154	5	74	332	0.989929	0.268436	3.06283	0.564292	4.01451	2.77284	0.638569	2.25082	1.29085	3.94161	2.46419	0.562439	2.15008	1.4351	3.21358	9.30062	0.45077	2.39982	1.26798	0.752776	2.27929	0.058132	1.07199
255031	NR_015401,NR_072981,NR_072982	LINC00957	397	62	39	709	127	249	80	55	132	451	419	153	110	108	87	434	102	242	184	138	120	234	200	91	3.60447	0.612406	0.450725	7.04896	1.51998	3.12679	0.894321	0.497849	1.34724	5.94189	3.80099	1.61502	1.54569	1.35738	0.900205	3.7561	1.10278	3.94266	2.14617	1.64519	1.23068	1.93233	1.97442
255743	NM_001033047,NM_001184690,NM_001184691,NM_001184692,NM_001184693	NPNT	1610	639	1201	1459	1129	2615	639	18	2170	1145	597	2747	1013	1735	1181	33	2412	73	122	2739	3020	3425	2350	195	5.41505	2.36257	5.19805	5.34555	3.68623	12.3032	2.64694	0.057858	8.24945	5.117	1.98904	10.7929	5.23155	8.12242	4.53128	0.103749	9.71302	0.310151	0.514329	12.15	11.5255	10.5741	8.61515
257019	NM_001244959,NM_001244960,NM_001244961,NM_001244962,NM_174938	FRMD3	1562	402	3660	423	1884	1158	3190	449	2311	839	553	2281	600	5195	2160	330	4994	2014	2208	2021	2887	1621	2421	192	6.39303	3.0727	17.8016	1.36125	7.60194	7.3154	13.923	1.32589	10.1754	4.22664	1.62433	10.1906	3.77465	26.6609	11.617	1.22127	22.1669	9.19004	8.97347	11.6593	12.2265	4.67529	9.11696
257629	NM_145865	ANKS4B	160	119	927	113	472	159	656	131	182	163	315	263	49	147	93	204	142	149	164	368	949	508	306	43	0.852871	0.70195	6.38674	0.658089	2.48001	1.1762	4.34994	0.703617	1.10147	1.15356	1.68568	1.63786	0.403639	1.08513	0.565495	1.04123	0.909643	1.0306	1.11455	2.58903	5.74495	2.47839	1.77571
284403	NM_001083961,NM_173636	WDR62	999	2676	333	744	1754	868	587	306	710	550	1433	440	841	170	2361	2306	529	165	1200	732	1330	388	583	1561	3.27305	9.6719	1.40204	2.66956	5.6534	3.93696	2.38438	1.0091	2.63243	2.38489	4.69384	1.68204	4.24845	0.768765	8.83485	7.21382	2.0736	0.69797	4.9996	3.1603	4.93877	1.15715	2.07691
285830	NR_026972,NR_026973	HLA-F-AS1	463	3	126	420	244	320	68	362	129	273	75	100	33	100	132	363	126	134	40	194	212	133	3	35	4.29822	0.027015	1.32073	3.75616	1.95888	3.61167	0.683729	2.97011	1.18738	3.62732	0.610048	1.44057	0.41536	1.12349	1.2256	2.82913	1.22889	1.40857	0.413175	2.95951	2.66113	2.62127	0.022508
286077	NM_198488	FAM83H	4851	3989	1987	3174	7188	2327	480	2896	1035	1659	11599	1486	1002	1899	1770	18634	1343	2114	4717	714	1301	6007	1644	1842	13.4865	12.2255	7.11303	9.66437	19.6453	8.9538	1.65199	8.09798	3.25085	6.10881	32.2348	4.81711	4.2961	7.31817	5.61564	49.4332	4.46908	7.59998	16.6707	2.61412	4.0891	15.2229	4.96731
340371	NM_178564	NRBP2	3663	3140	1291	878	1523	1664	575	1808	1398	2547	4596	855	535	1665	1607	3842	1340	2024	2077	313	1141	2078	2047	4007	15.3072	14.4681	6.94914	4.01938	6.2546	9.62523	2.97656	7.59722	6.60293	14.1019	19.1987	4.16647	3.44513	9.64397	7.66607	15.3223	6.70388	10.9418	11.0349	1.72195	5.39263	7.91677	9.30039
341640	NM_207361	FREM2	5557	1042	3863	1737	374	112	879	1764	667	3505	44	4043	1105	1559	2165	34	2419	2425	3208	3471	8524	10628	4451	7	5.34945	1.10578	4.79034	1.83168	0.353525	0.148464	1.04761	1.70832	0.725977	4.47133	0.042195	4.53926	1.64026	2.07973	2.37862	0.031137	2.78705	3.01899	3.92646	4.40093	9.28052	9.32663	4.65861
342892	NM_001193552,NM_001267779	ZNF850	75	362	45	105	246	33	996	212	495	1100	50	989	401	280	158	11	765	131	150	515	657	712	580	278	0.150294	0.80293	0.116275	0.231667	0.486489	0.090889	2.48695	0.428749	1.12735	2.94792	0.098923	2.32309	1.24739	0.780627	0.362452	0.02064	1.845	0.339049	0.38197	1.36483	1.4955	1.30664	1.26877
347051	NM_001010893	SLC10A5	89	64	538	296	137	56	32	104	121	27	30	136	42	57	88	28	697	62	322	288	415	364	80	81	1.04921	0.825893	8.18125	3.82193	1.59096	0.90489	0.465985	1.22507	1.61049	0.422755	0.35	1.86096	0.754953	0.920087	1.17408	0.315569	9.84912	0.946602	4.82906	4.46967	5.53534	3.91125	1.01969
349667	NM_178570	RTN4RL2	211	14	47	115	186	180	51	41	53	245	80	59	26	80	714	215	56	135	89	18	25	186	79	78	1.47639	0.107723	0.42433	0.8787	1.27701	1.74159	0.439884	0.287886	0.419484	2.26848	0.560122	0.479272	0.280775	0.769442	5.70866	1.43397	0.468683	1.22079	0.78573	0.158933	0.19816	1.18803	0.595118
643836	NM_001172638,NM_152283	ZFP62	316	3	2095	43	123	1879	1887	2996	336	1972	13	2592	1879	2226	2433	92	1925	15	1759	3633	2341	1439	2311	1347	1.24205	0.008526	10.6233	0.180988	0.464391	10.2397	9.20549	11.6533	1.49614	10.284	0.04913	11.8559	11.4071	12.0555	10.867	0.339254	9.07365	0.071114	8.8047	18.4985	10.3658	5.07189	9.89413
653604	NM_001123375	HIST2H3D	390	952	153	94	225	348	289	888	320	135	332	122	548	20	254	1091	81	164	387	353	300	92	192	964	13.2713	35.7306	6.67454	3.47223	7.50625	16.3816	12.1781	30.4114	12.2844	6.07805	11.2859	4.82835	28.7657	0.942739	9.84326	35.4394	3.2707	7.21564	16.7532	15.8238	11.5385	2.83642	7.09469
677839	NR_003017	SNORA71C	141	363	49	97	362	162	86	71	71	148	461	137	52	137	159	92	107	74	35	47	16	41	112	154	15.8977	45.0144	7.07783	11.9148	40.0391	25.1934	11.9401	7.96313	8.97491	21.9807	51.938	18.0113	8.88727	21.408	20.3923	9.8967	14.3257	10.7566	4.93535	6.96014	1.97706	4.12969	13.6565
677885	NR_003025_chr1,NR_003025_chr17	SNORA59A	71	244	276	247	253	273	1465	102	243	285	273	1175	166	312	234	62	268	307	147	284	493	341	449	133	7.23266	27.4957	36.3396	27.6534	25.4106	38.5743	185.798	10.4488	28.0744	38.5976	27.8386	140.257	26.1392	44.1947	27.3172	5.96561	32.8289	40.6361	19.0721	38.2361	57.0385	31.8068	49.8618
727708	NR_001290,NR_001290_dup1	SNORD116-19	114	4	507	19	388	7	12	3	230	15	6	362	105	214	7	16	237	15	7	82	163	5	372	7	18.7363	0.634275	108.072	3.3914	63.0701	1.49944	2.44731	0.350057	42.9788	3.13605	0.867966	69.8842	26.7255	48.8904	1.28022	2.50463	46.791	3.13994	1.42133	17.6755	30.3375	0.722131	66.7815
727851	NM_001164463	RGPD8	39728	8925	2211	31234	19602	13075	5338	51616	4499	2033	23847	3712	614	5890	24468	4587	249	924	1135	2292	440	2487	1054	342	84.6949	20.9742	6.06985	72.9376	41.082	38.5843	14.0981	110.686	10.8442	5.74093	50.8189	9.22872	2.01597	17.4073	59.5367	9.33009	0.634568	2.54786	3.07491	6.43476	1.0604	4.83158	2.44183
728239	NM_001098800,NM_001098800_dup1,NM_001272061,NM_001272061_dup1,NM_001272062,NM_001272062_dup1,NM_001272063,NM_001272063_dup1	MAGED4	728	247	7	39	369	805	15	445	20	191	384	259	123	38	70	887	45	216	28	24	24	584	148	86	4.2352	1.58026	0.045361	0.244434	2.11131	6.65134	0.107414	2.60007	0.125773	1.50794	2.28976	1.79514	1.12795	0.299104	0.459214	4.98348	0.310663	1.66652	0.202037	0.176327	0.154254	3.09697	0.955664
728643	NR_003277	HNRNPA1P33	42	238	21	52	191	23	13	21	36	9	114	4	2	6	244	146	10	33	78	60	5	122	20	6	1.20523	7.51549	0.743249	1.62431	5.39016	0.895961	0.437434	0.599845	1.1431	0.339337	3.25701	0.104105	0.051858	0.224766	7.96979	3.97245	0.328343	1.19515	2.83341	2.25908	0.131012	3.17329	0.619759
100033433	NR_003336	SNORD116-22	303	1	1242	506	654	352	948	135	669	222	52	916	136	413	362	51	207	833	487	935	386	886	719	46	50.1125	0.120158	264.692	91.6541	106.385	80.629	194.288	22.4785	125.142	48.5053	8.57264	176.716	34.5199	94.5971	68.3794	8.05492	40.8247	178.185	102.418	203.652	72.1287	133.653	129.34
100462981	NM_001190470	MTRNR2L2	387	3306	459	887	2525	1622	369	869	300	139	512	258	122	216	228	635	173	577	481	514	117	564	184	245	5.80139	54.7365	8.87143	14.581	37.2831	33.7043	6.86278	13.1234	5.09458	2.75581	7.68363	4.50589	2.8097	4.48757	3.90104	9.09052	3.10802	11.1956	9.17092	10.164	1.98109	7.72029	2.99696
100463486	NM_001190702	MTRNR2L8	192	1109	184	178	427	497	109	398	120	122	177	90	60	94	67	184	79	251	196	170	71	184	103	86	2.30785	14.7357	2.84965	2.34261	5.05348	8.28817	1.61653	4.82499	1.63544	1.9453	2.13074	1.25758	1.10355	1.56288	0.910042	2.10912	1.12871	3.91321	2.99789	2.69258	0.965601	2.0228	1.34859
100506658	NM_001205254,NM_001205255,NM_002538	OCLN	548	484	2281	508	774	1132	624	362	1112	800	1089	2108	739	3117	1219	214	2838	658	1647	1195	3607	3240	1262	1369	1.3726	1.28783	7.36228	1.34384	1.83688	3.865	1.86661	0.911809	3.11718	2.6551	2.72838	6.0827	2.81907	10.8297	3.41011	0.493501	8.39263	2.12485	5.2484	3.80303	10.2968	7.13702	3.38647
102465451	NR_106811	MIR6753	50	162	15	21	204	27	19	32	31	5	44	10	28	9	34	112	9	26	58	15	9	22	13	2	4.68301	16.8718	1.7497	2.10026	18.95	3.53973	2.15214	2.99834	3.32461	0.581384	4.14792	1.06942	4.04562	1.14484	3.57707	10.0569	1.01766	3.18114	6.98722	1.85079	0.898739	1.84282	1.31439
102724728	NR_136575,NR_136575_dup1	LOC102724728	304	101	24	716	121	122	19	44	41	257	138	147	62	49	159	172	165	131	72	12	44	213	26	25	2.50778	0.919932	0.246273	6.48199	0.980813	1.39296	0.192318	0.364128	0.377812	2.8052	1.13433	1.41386	0.787676	0.555175	1.49163	1.35216	1.62648	1.39176	0.756696	0.122483	0.404474	1.60526	0.227745
[truncated: 1 more columns]
